# Supplementary material for: Prognostic Gene Discovery in Glioblastoma Patients using Deep Learning
Source: Cancers (Basel). 2019 Jan 8;11(1):53. doi: 10.3390/cancers11010053 (PMC6356839; doi:10.3390/cancers11010053)
Supplement: Supplementary file 1 [file cancers-11-00053-s001.zip]

Archive with 1 entries (1 files):
- cancers-398564-SI.xlsx
