# Supplementary material for: Prognostic Gene Discovery in Glioblastoma Patients using Deep Learning
Source: Cancers (Basel). 2019 Jan 8;11(1):53. doi: 10.3390/cancers11010053 (PMC6356839; doi:10.3390/cancers11010053)
Supplement: Supplementary file 1 [file cancers-11-00053-s001.zip › cancers-398564-SI.xlsx]

## Sheet: Table S1
Table S1. Ranked gene importance in prognostic network nodes.
Rank	Network Node 0	Network Node 1	Network Node 2	Network Node 3	Network Node 4	Network Node 5	Network Node 6	Network Node 7	Network Node 8	Network Node 9	Network Node 10	Network Node 11	Network Node 12	Network Node 13	Network Node 14	Network Node 15	Network Node 16	Network Node 17	Network Node 18	Network Node 19	Network Node 20	Network Node 21	Network Node 22	Network Node 23	Network Node 24	Network Node 25	Network Node 26
1	ABLIM1	HSPA6	DSP	DSP	S100A11	CCND2	CCND2	DSP	HSPA6	FLNA	HSPA6	PEA15	GSN	DHCR24	ANXA1	DSP	DSP	YWHAH	SPTBN1	DNAJB1	DSP	HSPA6	NPC2	SSR2	HSPA6	DSP	NPC2
2	SERPING1	DSP	MAT2A	PEA15	PEA15	ABLIM1	ABLIM1	LRP1	STAT1	DHCR24	PALLD	TOP2A	GPX1	CKB	SYPL1	PFN1	TAGLN2	TERF2IP	CKB	LRP1	YWHAZ	LAMC1	PALLD	P4HB	LAMC1	IQGAP1	ABLIM1
3	ANXA1	WDR1	PALLD	ACO2	RERE	CYR61	MMP2	CPE	CCND2	TAGLN2	YBX3	UCHL1	BZW1	TAGLN2	ENO2	PTP4A1	TXNIP	TOP2A	PALLD	S100A10	P4HB	ZYX	ANXA1	DNAJB1	LGALS3BP	CKB	ANXA1
4	ATP6V0E1	GSN	ABLIM1	DHCR24	CCND2	TOP2A	PGD	PLP2	ACTA2	BGN	ATP1B1	ITGA5	PAFAH1B1	THBS1	ENC1	HNRNPC	CPE	ENO2	THBS1	CCND2	CCND2	CKB	ATP6V0E1	BZW1	SERPING1	LGALS3BP	PIP4K2B
5	ANXA4	THBS1	ANP32A	CD99	YBX3	LAMB1	ITGA5	ENO2	POLD2	FHL1	APOD	GBAS	ARHGDIA	ANXA4	VIM	BZW1	COL6A3	ENC1	CPE	ANXA1	ANXA1	CPE	ANXA4	MCL1	ANXA1	ANXA1	SYPL1
6	ZFP36L2	YBX3	PLP2	MMP2	ENO2	APOD	TNC	CNN3	RRBP1	CD55	CLIC4	CD55	CYR61	UCHL1	COL6A3	TACC1	CTSC	EIF4E	TOP2A	PLP2	HLA-DPB1	ATP1B1	COL6A3	PIP4K2B	ITGA5	TERF2IP	ENC1
7	VIM	IGFBP7	COL6A3	THBS1	LAMB1	TPD52	B4GALT1	JUN	SYPL1	PKP4	TPD52	SFRP1	ZFP36L2	COL6A3	APOD	CALR	APOD	TNC	ETS2	TIMP3	TRAM1	ITGA5	APOD	PLP2	PIK3R2	ZFP36L2	SOX4
8	EIF4E	ANXA4	TGFBI	HLA-DPB1	ANXA2	MYOF	LTF	EFEMP1	COL6A3	ATP6V1A	SRGN	GAS7	UCHL1	APOD	ZNHIT1	ABLIM1	FAT1	CNIH1	APOD	ARHGDIB	OAT	SEPP1	ANXA2	GNAI3	COL6A3	CRTAP	IGFBP4
9	COL6A3	EMP1	SMC4	TIMP3	LRRFIP1	B4GALT1	STXBP1	GDI1	FHL1	EGFR	PLK2	NNMT	SOX4	AEBP1	MTHFD2	CAPZA2	CALD1	TIMP1	TPD52	CLSTN1	RNASE1	COL6A3	EFEMP1	ALDH2	TNC	COL6A3	SNURF
10	CTSC	COL6A3	EGFR	ARHGDIB	B4GALT1	SFRP1	SPOCK1	B4GALT1	BST2	LTF	LTF	STXBP1	NIPSNAP1	PLAT	PLAT	TOP2A	TIMP1	MYCBP2	PLAT	PLAT	CAPG	LTF	SRGN	NISCH	TIMP1	MAPKAPK2	APOD
11	BST2	TGFBI	LTF	ENO2	CD55	SERPINA3	SERPINA3	PSRC1	EFCAB14	SFRP1	PLOD2	MGP	CKS1B	GDI1	CKS1B	UCHL1	MTHFD2	CBX6	CKS1B	LTF	LRRFIP1	PRKCZ	EGFR	SRSF9	TPD52	BST2	PSRC1
12	SCARB2	ANXA2	STXBP1	CTSC	EGFR	NRAS	PCOLCE	MEST	AEBP1	VWF	SERPINE1	SPOCK1	EGFR	CD55	EGFR	EIF4E	RNASE1	TRAK1	CD55	NNMT	PKP4	NNMT	SFRP1	AEBP1	MYBL2	HSPG2	PLK2
13	AEBP1	HSPG2	SERPINA3	BST2	LTF	WIPF1	CRMP1	VWF	EGFR	PRKCZ	TES	TRAM2	LTF	ALDOC	LTF	COL6A3	EFEMP1	DKK3	MGP	SERPINF1	NID1	ERBB3	OPTN	CKS1B	ENG	NIPSNAP1	CPD
14	PKP4	TIMP1	ERBB3	EFEMP1	ALDOC	ILVBL	ITPR2	CELF2	LAMA4	NNMT	PRKACB	SNAP25	VWF	TRAK1	PLTP	LAMB1	NID1	TSPAN7	SERPINA3	MATN2	SFRP1	CTNNAL1	GBP1	NASP	CAPG	MYBL2	EGFR
15	EGFR	LRRFIP1	VAMP8	NID1	PLIN3	STMN2	WIPF1	GAS7	MGP	SIPA1L1	SYNPO	PRKCD	PLIN3	TRIM2	ARL4C	NISCH	GAS7	SIPA1L1	BASP1	CTSK	WWTR1	SNAP25	SERPINF1	SFRP1	LRRFIP1	MYCBP2	PLIN3
16	LTF	B4GALT1	NUDT21	SFRP1	MVP	C2	SOX9	SERPINA3	MATN2	GBP1	MAP7	SERPINE1	MVP	ERBB3	NNMT	CALD1	ARL4C	TRIM2	SLC16A3	IGFBP2	GAS7	DHFR	SPOCK1	KIF22	PSRC1	ALDH3A2	GBP1
17	VWF	MCM6	R3HDM1	GAS7	NNMT	SV2A	RGS1	BASP1	SERPINA3	ERBB3	LSM5	WIPF1	KIF22	SNAP25	ACTG2	TMEM106C	NNMT	SPOCK1	TRAF4	AHR	LIMK2	SERPINE1	CTSK	GAS7	EGFR	PLTP	SPOCK1
18	GAS7	CTSL	SS18	TSPAN7	STXBP1	MAP1A	DAPK1	SNAP25	CRMP1	SNAP25	CD97	EFNB2	NNMT	GNAQ	SPOCK1	AEBP1	SPOCK1	PRSS23	STMN2	SLC25A4	NNMT	NUDT21	ERBB3	NNMT	LTF	NNMT	ERBB3
19	TSPAN7	ARL4C	ANK2	MGP	ACTG2	FCGBP	GABBR1	IGFBP2	VAMP8	HSPA13	HK2	SLC16A3	PLK1	IGFBP2	TRAM2	CAPG	PLSCR1	CTNNAL1	PTPRK	HPRT1	TSPAN7	FBN1	CRMP1	CTSK	ALDOC	TSPAN7	CRMP1
20	C14orf2	NNMT	GLS	TRIM2	TRIM2	DTYMK	MAP1A	ADM	HSPA13	ITPR2	ARNT2	OAS1	SPOCK1	SIRPA	SERPINA3	PPP1R12B	CTSK	SNAP25	MAP1A	ILVBL	MGP	SLC16A3	ICAM1	ICAM1	MVP	CDKN1A	SPOCK2
21	CRMP1	ACTG2	FCGBP	SPOCK1	ERBB3	LMNB1	GATM	BIN1	TNFAIP3	STK17A	CTNNBIP1	ANPEP	SNAP25	STMN2	ERBB3	LTF	ERBB3	CRMP1	FBN2	STMN2	SERPINA3	S100A8	SLC16A3	ITPR2	ARL4C	SERPINA3	VAMP8
22	VAMP8	SERPINF1	TF	SERPINA3	SPOCK2	ARHGAP32	FBN2	ARNT2	FMOD	FBN1	FBN2	LSM5	SERPINE1	SV2A	CRMP1	ALDOC	PRSS23	VAMP8	FCGBP	PAPSS2	ADAM9	RGS1	SLC16A3	NOP16	NNMT	PCOLCE	WIPF1
23	ICAM1	TACC2	SATB1	ERBB3	TNFAIP3	SEMA4D	SOCS2	PTPRN2	SLC16A3	HPRT1	ARHGEF9	BIN1	CKMT1B	RASSF2	SPOCK2	MAN2A2	SYNPO	CKMT1B	PDLIM5	SEMA3B	PRSS23	LOXL2	ANPEP	CHST15	CDK4	PRKCD	FMOD
24	FMOD	MGP	SEC61G	FMOD	SYNPO	PLA2G2A	TF	ARHGEF9	DDIT4	ANPEP	CAV2	GYPC	IGFBP2	FCGBP	HSPA1B	PLK1	CD93	SLC16A3	EZH1	AKAP11	GNAQ	PRDM2	S100A8	GLS	ACTG2	SERPINE1	TES
25	MAP7	PRSS23	RCAN2	HPRT1	AHR	FZD7	IGFBP5	PSD3	MAP7	ADM	SOCS2	RGS1	LTBP1	TGIF1	SERPINE1	CDK4	DDIT4	ANK2	F13A1	MTMR2	TNFAIP3	SEMA3B	SOX9	FBN2	ERBB3	CKMT1B	CD97
26	ADAM12	SNAP25	SEMA4D	LSM5	CTSS	EMP3	HMOX1	TERF2	HK2	S100A8	TF	LOXL2	TRAF4	PSD3	WIPF1	TRAM2	S100A8	RGS1	CAV2	ARHGEF9	ATF3	KIF5C	GYPC	SATB1	SNAP25	LTBP1	STMN2
27	THBS2	SERPINE1	DIO2	ANK2	S100A8	IGF2BP3	PRKAR2B	FAIM2	FHL2	SOX9	NELL2	STMN2	NAGA	KIF3C	IGFBP2	ERBB3	HK2	STMN2	INPP5D	ATP1A2	TES	ATP1A2	PRDM2	DDB2	HMGCR	SLC7A8	PTPRN2
28	MAP1A	EFNB2	VSNL1	C2	RHOBTB3	CFI	DIO2	GPRC5B	RGS1	ADAM12	LOXL1	CAV1	STMN2	TF	GPC1	SNAP25	GYPC	PTPRN2	SATB1	TF	SLC7A8	F13A1	FCGBP	TRIM38	ITPR2	FBN1	RAPGEF2
29	RRP8	SLC16A3	ACTN2	CAV1	ARNT2	PLCB4	PALM	FZD7	LOXL2	RGS1	FAIM2	RAPGEF2	KIF5C	PPL	LPP	DHFR	ADAM12	KIF5C	TMPO	PPL	FBN1	TGIF1	F13A1	FGFR2	CKMT1B	SP100	MAP1A
30	FBN2	SLC16A3	SCG5	KIF5C	RASSF2	RAP1GAP	NEBL	GADD45A	BAZ2B	STMN2	SKP2	KIF5C	B3GNT1	NELL2	CD93	HSPA13	PYGL	GABBR1	PLA2G2A	LPL	SS18	TF	COL5A1	VSNL1	IGFBP2	ANPEP	RASSF2
31	S100A4	CD93	LMO3	GABBR1	MTFR1	NEBL	NMI	KIF1A	FBN2	GLS	PLA2G2A	S100A4	RFC5	IGFBP5	HK2	MECP2	CHSY1	MAP1A	TARBP2	TRIM38	OAS1	NELL2	PPL	CA12	SYNPO	FHL2	MTMR2
32	COL5A1	S100A8	LDOC1	MAP1A	MTMR2	HBA2	MYRF	HEPH	F13A1	RASSF2	WIPI1	F13A1	LMNB1	SKP2	ADAM12	NRAS	FBN2	GLS	GUCY1B3	GUCY1B3	ADAM12	IGFBP5	SNORA67	CDC6	SLC16A3	RGS1	RBBP8
33	RPS6KA1	HK2	PDPK1	PPIP5K2	ATP1A2	SFRP4	NRGN	MMP9	MET	FCGBP	IL32	COL5A1	F13A1	PLA2G2A	PYGL	ITPR2	COL5A1	GLS	KIF1A	VCAM1	PAN2	RTN1	HMOX1	FZD6	GYPC	STMN2	PSD3
34	TF	FHL2	EEF1A2	ATP1A2	PSD3	MEIS1	SMARCD3	FZD6	LPL	MAP2K4	RAP1GAP	TF	SOCS2	RREB1	FBN2	STK17A	SOCS2	SLC33A1	CFI	MMP9	FBN2	SNTA1	FZD7	FRY	STMN2	KIF5C	MYCBP
35	MET	ADAM12	RAPGEF5	CAV2	TF	ENPP4	CD48	KDELR3	MBNL2	GBE1	MMP9	RBP1	IQGAP2	MPZL2	F13A1	AHR	HES1	FBN2	THBD	DNAL4	FCGBP	APC	CTSO	MYRF	CAV1	GABBR1	PPL
36	LPL	RGS1	GNAO1	PSD3	RBP1	GLIPR1	AKR1C1	AGAP1	PLA2G2A	CAV2	WASF3	SEC61G	SNTA1	KIF1A	IQGAP2	HPRT1	TF	S100A4	FZD6	HBA2	PDLIM5	LPL	WIPI1	NRGN	ATP1A2	UPP1	SATB1
37	TRIM38	LOXL2	MLF1	MYCBP	ARHGAP32	S100A2	SLC17A7	MYRF	TTLL4	CDH2	SIK3	RTN1	GGH	SCG5	RTN1	LSM5	NELL2	RFC5	LPAR1	SFRP4	LMNB1	LOXL1	IL32	THRA	CAV2	FCGBP	RBP1
38	LOXL1	STMN2	CA3	TF	COL15A1	CTIF	S100A2	AKR1C1	GUCY1B3	IQGAP2	APOBEC3G	MET	PRKAR2B	KDELR3	ADIRF	CD97	STC2	APRT	ME1	NRGN	F13A1	ALDH5A1	TNK2	RAB32	TF	DTYMK	RTN1
39	PLA2G2A	C2	PCSK2	PPL	RTN1	PROM1	PPP1R3C	SIK3	KIF1A	SEC61G	GLIPR1	GGH	DIO2	AGAP1	FAIM2	S100A8	COL15A1	F13A1	NRGN	CD48	COL5A1	FAIM2	KIF1A	PRELP	COL15A1	UBA7	LPHN1
40	RREB1	CAV1	SOX11	STC2	GPRC5B	GTSE1	KBTBD11	RALGPS1	MAPT	SNTA1	NNAT	DIO2	FZD7	SMARCD3	FGFR2	ATP1A2	SNTA1	TF	SMARCD3	RAB32	RTN1	FGFR2	CFI	RGS4	TRIM38	COL5A1	LPL
41	VSNL1	CHST15	SRPX	GPRC5B	MPZL2	RGS4	REEP1	RAB32	MMP9	ADIRF	PROM1	EMP3	EMP3	PTPN13	PLA2G2A	KIF3C	ADIRF	NELL2	GLIPR1	S100A2	ADIRF	PRKAR2B	CA12	LMO3	ADIRF	SOCS2	TRIM38
42	IL32	F13A1	CSTA	FGFR2	KIF1A	LMO3	HBG2	SLC17A7	F2R	GPRC5B	FGFR3	VSNL1	IGF2BP3	NNAT	ITPR1	ARHGAP32	PLA2G2A	ARHGAP32	NNAT	PPP1R3C	PLA2G2A	DFNA5	WASF3	EDNRA	FAIM2	RBP1	PRKAR2B
43	ADARB1	PPL	NMT2	FGFR2	CXCL9	TOM1L1	LMO3	NNAT	KDELR3	HMOX1	LZTS3	THBD	PLCB4	S100A2	TPD52L1	TMPO	THBD	TMPO	CHGB	RGS4	DIO2	VSNL1	SIK3	SNCA	PLA2G2A	RTN1	DIO2
44	MAPT	NELL2	NEFM	PLA2G2A	MAPT	ATXN7	FZD1	LMO2	ME1	DFNA5	CD44	ME1	HEPH	PROM1	IGF2BP3	TRIM38	CA12	CDH2	FGFR3	FGFR3	TPD52L1	PALM	APOBEC3G	COX7A1	FZD7	LPL	ZNF217
45	CA12	STC2	ERCC8	TDG	CDC6	PLLP	ELMO1	CHGB	SLC17A7	EMP3	DMTN	MYRF	MMP9	EFS	CFI	ZNF516	KDELR3	COL15A1	SNCA	KIF21B	VSNL1	NMI	GLIPR1	TFAP2A	CFI	MBNL2	GUCY1B3
46	NID2	SIVA1	CELSR3	VSNL1	FZD6	EEF1A2	EEF1A2	PROM1	RGS4	TPD52L1	PLLP	TPM2	RAB32	LCAT	SCG5	PLA2G2A	SFRP4	RTN1	NPTX1	EDNRA	CFI	KDELR3	LOX	RAPGEF5	PDIA5	RREB1	KIF1A
47	MGST2	PLA2G2A	NMB	ACTN2	KDELR3	CDH5	L1CAM	EFS	POT1	KIF1A	MMP19	CD48	SMC2	EDNRA	FZD6	CFI	PRELP	GGH	WIF1	SNCA	MMP9	HBA2	GTSE1	RAPGEF5	ACTN2	ZNF217	PDIA5
48	CHGB	HMOX1	COCH	MMP9	NRGN	CSPG4	NR4A2	KIF21B	FGFR3	CFI	ATP2B2	AKR1C1	LMO2	PLLP	PHACTR2	SCG5	GULP1	PLA2G2A	GNAO1	C9orf16	NEBL	ULK2	FGFR3	EPHB6	THBD	IL32	CXCL9
49	LOX	ARHGEF17	GAD1	MYRF	AKR1C1	TAGLN3	TFAP2A	GAS1	IFI44L	VCAM1	DNAJC6	LOX	S100A2	APOC4-APOC2	MEIS1	CDC6	NNAT	MPZL2	NUDT1	ATXN7	SYT1	WASF1	TRIM24	NAP1L3	SYT1	HEPH	NEBL
50	FGFR3	VCAM1	CLDN10	HNMT	TCIRG1	GPRASP1	PARM1	EDNRA	GAS1	PLCB4	SCN3B	SRSF10	LOX	L1CAM	MYRF	FZD6	S100A2	VSNL1	HOXB7	PLLP	KDELR3	RALGPS1	KIF21B	BTN3A3	LPAR1	RAP1GAP	KDELR3
51	SLC2A5	THBD	SEMA5A	CD48	APOBEC3G	ESPL1	RIMS3	PPIC	CXCL10	CA12	GNAO1	RGS4	PROM1	STC1	ENPP4	RFC4	SORBS2	IL32	CA3	CXCL10	LPAR1	RAB32	EDNRA	NAV3	THRA	HNMT	SFRP4
52	IFI44L	MMP9	HIP1	PDE2A	PPP1R3C	CA3	KLK6	APOC4-APOC2	APOC4-APOC2	CEBPD	MAL	POT1	CD151	SRD5A1	NNAT	PHACTR2	RGS4	CXCL9	MIR8085	SELL	ME1	NNAT	PPIC	HUS1	WASF1	RAB32	ME1
53	CD83	CA12	HS3ST1	MFNG	ALDH6A1	SOX11	MGMT	VCAN	CROT	FZD6	GPRASP1	TOM1L1	GTSE1	TAGLN3	SMC2	SFRP4	SLC2A5	FZD6	SOX11	MMP19	TPM2	KBTBD11	MMP19	SOX11	SLC17A7	TMEM243	MYRF
54	PLLP	CEBPD	DPYSL4	ENPP4	RGS4	OAS2	RAB3A	NPTX1	STC1	WASF3	CP	L1CAM	FGFR3	GPRASP1	TECPR2	CHGB	TOM1L1	HBA2	SHROOM2	LRMP	CD48	PROM1	L1CAM	SNAP91	LOX	SLC17A7	PBX3
55	CXCL10	SYT1	CALD1	SLC17A7	SLC25A24	PRIM1	CDK5R1	ATP2B2	RPS6KA5	AKR1C1	PDPN	STC1	EFS	TNFRSF11B	LMO3	PROM1	DMTN	RFC4	CCNE2	CHGA	TCIRG1	FGFR3	DPYD	CRIP1	EFS	S100A2	ENPP4
56	EEF1A2	WASF3	RASGRP1	GULP1	REEP1	CYP2J2	EFNB3	SCN3B	OAS2	PRELP	SOX11	IFIT3	L1CAM	CSTA	ATXN7	SLC25A24	ELMO1	NRGN	LOC101930241	EPHB6	APOBEC3G	PLLP	TFAP2A	NEFM	HBG2	PROM1	RAB32
57	SELL	APOBEC3G	BCL2A1	CDK2	LMO3	NCF4	CYP2J2	RIMS3	FGF13	NNAT	GPC4	HOXB7	PKIA	EFNB3	STC1	CAMK1	MMP19	CD48	CSF2RB	IFIT3	GLIPR1	NUAK1	SRD5A1	ANG	INA	PPIC	MT1X
58	PKIA	PRELP	NRXN3	PPP1R3C	EDNRA	CDC25C	LOC101930241	TAGLN3	NEFM	CHGB	CDK5R1	EFNB3	VCAN	TMEFF1	ATP2B2	EFS	VCAN	SIK3	NR3C2	HLF	SLC17A7	KCNK1	ATP2B2	CSF2RB	KIAA0513	CXCL10	FGFR3
59	TFAP2A	SLC17A7	HMGCS1	KBTBD11	PTPRZ1	RPH3A	FGF13	PTGER4	PTGS1	LOX	NEFM	CCNE2	TAGLN3	NMB	NFE2L3	CXCL10	ATP2B2	LMO2	TMSB15B	FAS	PPP1R3C	RAPGEF5	ISG20	CDC25C	MMP19	LSM7	EFS
60	WIF1	LOX	PRKD1	PTPRZ1	STC1	SLC16A4	NMB	BAI2	COCH	FGFR3	TMEFF1	PRIM1	FAS	COCH	PDE4A	APOC4-APOC2	CHGA	CDK2	ZBTB20	ESPL1	LMO3	PARM1	CDH13	CD58	STC1	SELL	KIF21B
61	IFIT3	PET112	ADAM28	ELMO1	ISG20	PER2	AMPH	GNAZ	RPH3A	EDNRA	ANG	LRRN2	ESPL1	SLC16A4	CA3	NPTX1	CSPG4	S100A2	IL1R2	CA3	IFI44L	WIF1	GNAO1	CA9	NR4A2	PKIA	INA
62	HOXB7	FGFR3	NPY	PLLP	WIF1	KCNJ8	GAD1	CRIP1	NR3C2	INA	DDR2	PSPH	MGMT	GAD1	MIR8085	ATP2B2	FAS	SYNGR1	ANGPT1	SOX11	APOC4-APOC2	SCN3B	NAIP	COCH	CDH5	TFAP2A	PTPRZ1
63	SRPX	KIF21B	ELAVL4	EEF1A2	SCN3B	TMSB15B	DYNC1I1	NEFM	FAM131B	PTPRZ1	RPH3A	EXOSC7	SRPX	REEP2	CSTA	RIMS3	CPS1	SRSF10	PIP5K1B	GNL3L	RAPGEF5	RIMS3	PTGER4	AMPH	KCNK1	GNAO1	GEM
64	SHROOM2	SNCA	EPHA4	APOC4-APOC2	TAGLN3	CTNNA2	DCLK1	CELSR3	SH3GL3	DPYD	TMSB15B	RPH3A	OAS2	TMSB15B	GNAZ	HOXB7	TNFRSF11B	PROM1	SH3GL2	KIT	ISG20	KLK6	MIR8085	GAD1	CDH13	GPRASP1	MYO5A
65	GPC4	CD44	ADORA3	STC1	NAP1L3	CHEK1	C6orf106	STK17B	LY75	KCNK1	DYNC1I1	SLC16A4	CDK5R1	DYNC1I1	MAP3K8	NAV3	EFNB3	RGS4	SLC3A1	CRIP1	WIF1	HLF	CSTA	DYNC1I1	RIMS3	CA3	CXCL10
66	ITGB4	DMTN	OPCML	ATP2B2	HOXB7	IL1R2	DPYSL4	AMPH	HSD17B6	RAPGEF5	FXYD1	FAM131B	SLC26A2	DCLK1	PLCE1	MGMT	DDR2	L1CAM	BRINP1	NEFM	SCN3B	RCBTB2	CDK5R1	SERPINI1	GNAO1	MLLT3	PKIA
67	CCNE2	PPIC	TIMP4	DNAJC6	MAPK10	PPP1R1A	PCP4	MN1	SH3GL2	ATP2B2	GPR183	FXYD1	FGF13	ANGPT2	RPH3A	SAP30	BMP2	STC1	FOLH1B	UST	NEFM	GPRASP1	MAP3K8	AKAP6	NAV3	CTNS	DPYD
68	GEMIN2	VCAN	HOXA4	KLK6	CP	TAGLN	SH3GL3	TMSB15B	NOL4	PARM1	CRYM	IL1R2	LRRN2	RAPGEF4	S100A1	CSTA	FXYD1	WIF1	POLE2	TRMT2B	CA9	MLLT3	EFNB3	FXYD1	MIR8085	ITGB4	CSPG4
69	CA9	CHGA	RYR3	GNAO1	SOX11	PCP4	CDS1	IL1R2	HCP5	WIF1	OLFM1	BCHE	CELSR3	LY75	TMSB15B	CCNE2	IL1R2	EPHB6	TNFAIP6	NR3C2	NMB	CPS1	MAMLD1	CHEK1	SOX11	MAP3K8	TAGLN3
70	COCH	NFE2L3	ZKSCAN7	HOXB7	BAI2	CHST1	OSMR	OLFM1	ECM2	ENPEP	PRRG1	PPP1R1A	ADD2	BCL2A1	LRRC17	SLC26A2	SEMA5A	SCN3B	ELAVL4	KCNJ8	COCH	CDK5R1	CELSR3	SH3GL3	SNAP91	CA9	GNAO1
71	GAD1	WIF1	BDNF	MAPK10	CDK5R1	CD38	BLM	SH3GL3	EPHA4	SNAP91	PIP5K1B	SRPX2	GAD1	CDS1	HPCA	TMEFF1	PHKA1	RIMS3	EGR3	IL1R2	S100A1	EFNB3	SLC16A4	RAPGEF4	RAB3A	RPH3A	HOXB7
72	FAM131B	IFIT3	FGF9	ESPL1	EFNB3	BLM	KCNQ2	KCNQ2	LHX2	SRPX	SH3GL3	ZNF415	TMSB15B	ABLIM3	HS3ST1	CDC25C	SRPX2	GNAO1	HOXC4	DPYSL4	FAM131B	FGF13	NR3C2	CD38	PFN2	GAD1	PCSK2
73	BCHE	FAS	ACSBG1	PCSK2	NEFM	NRXN3	SH3GL2	GRM3	PTX3	ITGB4	RAPGEF4	CDH6	LRRC17	KCNQ2	CRYM	PTPN4	CHST1	MAL	B4GALT6	ZNF652	LRRC17	NEFM	LIF	KCNQ2	CRIP1	FYB	PDPN
74	HS3ST1	MAPK10	TAC1	CSTA	ANG	ZBTB16	F12	ITGB8	ADORA3	MAP3K8	SH3GL2	TAGLN	DPYSL4	SH3GL2	CALD1	AP1S1	RAPGEF4	NAV3	FOXD1	SYT17	PLAU	LRRN2	S100A1	PDE4DIP	TMEFF1	TMSB15B	SRPX
75	ZNF652	CP	EPB41L3	CYP2J2	GPSM2	POLE2	GRM3	PRKD1	RUNDC3A	LAMA2	SLC3A1	ZNF652	CDH6	GRM3	TAGLN	GAD1	HSD17B6	PCSK2	ZKSCAN7	HSD17B6	PCP4	NR3C2	TMSB15B	ZBTB16	PTGS1	DCLK1	GPC4
76	LY75	ITGB4	CCDC181	SLC26A2	GAD1	RAB33A	FOLH1B	ZBTB16	MEOX2	CA9	GRM3	SH3GL3	CHST1	IL15	SNX7	TMSB15B	CDS1	MGMT	FHIT	F12	ZNF652	GAD1	ACOX2	POLE2	UST	HIP1	CRIP1
77	CD38	CDK5R1	HPGDS	GAD1	CLDN10	ELAVL4	TNFAIP6	ASPA	LGI1	IL1RAP	LOC401317	RAPGEF4	AP3B2	ELAVL4	ANGPT1	DYNC1I1	STAC	SOX11	SMARCA2	SLC4A3	ANGPT1	PCP4	SMAD3	PRRX1	CELSR3	HS3ST1	NEFM
78	GRM3	SLC26A2	GRIA3	EIF2S3	REEP2	PTX3	CPM	RAB33A	ZNF536	TRMT2B	CASP1	BCL2A1	ITGB8	OPCML	GRM3	FXYD1	PRRX1	GNAZ	APOBEC3B	CASP1	HSD17B6	RAPGEF4	GPR183	NPY	LIF	PPP1R1A	COCH
79	UBD	LIF	SLITRK3	CLDN10	FAM131B	HOXC4	MAGI1	NOL4	RCC1	GAD1	LHX2	SH3GL2	PCSK1	TIMP4	PCSK1	PHKA1	NPY	GEMIN2	HOXC6	LHX2	SH3GL2	BCL2A1	DPYSL4	CASP1	ADD2	PLAU	TMSB15B
80	SRSF6	GAD1	DGKI	ACOX2	CTNNA2	RUNDC3A	RUNDC3A	ELAVL4	TAC1	LRRC17	RUNDC3A	KCNS3	NPY	FOXD1	GREB1	PCP4	ASPA	CRIP1	NTSR2	GABPB1	PDE4DIP	NOL4	ANGPT2	ASPA	LRP8	DPYSL4	SEMA5A
81	EPHA4	CLDN10	RIT2	IL1R2	HIP1	OPCML	TIMP4	TSNAX-DISC1	GAD1	CRYM	MEOX2	CASP1	RAB33A	LGI1	ZNF264	SH3GL3	HCP5	CD58	GABRB1	MEOX2	NPY	ELAVL4	OLFM1	ELAVL4	TMSB15B	ZNF652	DPYSL4
82	ADAMDEC1	FAM131B	CASP7	SEMA5A	DPYSL4	HOXA4	TAL1	RUNDC3A	SALL1	DPYSL4	LGI1	ASPA	NOL4	ZIC1	NPY	LY75	CPM	NMB	SLC16A7	HOXA4	LEFTY2	EGR3	ANGPT1	ECM2	DYNC1I1	ANGPT1	SRPX2
83	PTX3	HIP1	CNGA3	CHST1	RAPGEF4	RGS7	LRRTM2	RGS7	RPE65	ZNF415	ANK3	NOL4	SRSF10	ZNF365	ADAM23	BCL2A1	LHX2	IL1RAP	OMG	IL18	NOL4	RUNDC3A	BCL2A1	MEOX2	CTNNA2	STAC	PCP4
84	MEOX2	HS3ST1	PCSK6	SYT17	KCNQ2	RYR3	ACSBG1	SHC3	MSTN	STAC	LDB2	ELAVL4	PTX3	ETV1	EPHA4	CDS1	TIMP4	AMPH	IBSP	ANK3	ELAVL4	OPCML	BRINP1	LGI1	DPYSL4	SH3GL2	RAPGEF4
85	SHC3	PLAU	P4HA1	SH3GL3	ZBTB16	TAC1	INSM1	LGI1	USP2	FOLH1B	TAC1	LHX2	MEOX2	APOBEC3B	HOXC4	STAC	RGS7	GAD1	RFX4	HAS2	EGR3	ZNF536	FOLH1B	ZIC1	SRPX2	WNT5A	PTPRD
86	CALCRL	CRYM	FAM107A	ATP6V0A2	IL15	GRIA3	MAP4K4	IGSF6	AQP1	SLC4A3	TFEC	PTX3	TLR3	TMEM257	RUNDC3A	IL15	IL18	GLRB	VOPP1	EFEMP2	RUNDC3A	FGF9	ZBTB16	INSM1	PCP4	IL15	STAC
87	MAP4K4	PCSK5	PRKCB	SH3GL2	TNFAIP6	OXTR	NTSR2	ACSBG1	UGT8	ZNF426	SLITRK3	MIR548F5	RYR3	CCDC181	MEOX2	NOL4	RYR3	TMSB15B	PDLIM1	LOC401021	HOXA4	NDRG2	LOC401317	NUP155	OLFM1	RAB33A	SH3GL2
88	TMEM257	ZNF652	ESM1	GRM3	ELAVL4	PCDH8	GPC5	INSM1	SLC1A2	KCNS3	RASL10A	MEOX2	HAS2	FGF12	TIMP4	ADAMDEC1	FOXD1	FAM131B	MDK	APOBEC3B	LGI1	INSM1	ANXA11	NTSR2	ANGPT1	NOL4	PLCL1
89	GRIA3	RAPGEF4	HIST4H4	PDE4DIP	GABPB1	GABRB1	CNGA3	GAD1	FSTL1	TNFAIP6	PCDH8	TIMP4	ACSBG1	SYK	RYR3	LHX2	CALCRL	CTNNA2	NUPR1	FAM65B	ZIC1	TAC1	TIMP4	GABRB1	RAPGEF4	ELAVL4	NPY
90	LY6H	CDS1	C1S	ZBTB16	NME5	AQP1	NOVA1	GRIA3	GOT1	EPHA4	GABRB1	HOXA4	ETV1	FAM107A	LGI1	MIR548F5	ZIC1	DCLK1	SLC39A8	DGKI	INSM1	GABRB1	ZKSCAN7	OMG	BCL2A1	HCP5	RAB33A
91	FKBP1B	BRINP1	GOLGA8A	ASPA	MICB	BLNK	LDLRAD4	PPFIA2	PLIN2	PTX3	CNGA3	ZIC1	INSM1	REV3L	HAS2	RUNDC3A	LRRTM2	SEMA5A	AZGP1	ZNF430	LY96	ASS1	ETV1	PCSK6	SYNGR3	SHC3	ECM2
92	SALL1	PCSK1	THY1	ECM2	ZIC1	FLNC	LAS1L	EN2	NDRG4	MEOX2	AQP1	TEK	EFEMP2	UGT8	TAC1	MEOX2	HAS2	HPCA	RUNX1	RIT2	EPB41L3	PI4KA	LY96	FAM107A	HSD17B6	LGI1	MAGI1
93	GABRB1	ASPA	TUSC3	ADAMDEC1	ACSBG1	PRKCB	UGT8	ID3	ID4	TIMP4	PRKCB	HPGDS	TMEM257	SLC1A2	EPB41L3	ZNF365	ZNF365	CRYM	APLP1	GABRB1	RASL10A	RPE65	GRIA3	RFX4	STAC	GPR56	MEOX2
94	PTK7	OPCML	GHITM	MEOX2	TAC1	ACOT7	SLC1A2	VOPP1	CHI3L1	TAL1	MPP2	DGKI	CHST7	SAP18	HPGDS	GPR56	SMARCA2	OLFM1	RBPMS	USP2	SALL1	AQP1	SLITRK3	FLNC	UBD	LOC401021	B4GALT6
95	NOVA1	RGS7	ABCC5	CALCRL	HOXC6	NAB1	ATM	PTPRO	RBPMS	RGS7	ABCC3	RPE65	HOXC6	THY1	NTSR2	TFEC	EPB41L3	PIP5K1B	NSG1	IBSP	RPE65	FAM107A	LY6H	PRKCB	SOCS6	LY6H	TIMP4
96	FGF12	HAS2	CHI3L1	ZIC1	SALL1	TMX2-CTNND1	C1S	C4B_2	NRXN1	LGI1	TNFAIP8	MSTN	RIT2	PINK1	RIT2	DGKI	PPFIA2	SH3GL3	SLC1A4	FAM107A	MSTN	TNFRSF1A	OMG	UGT8	ELAVL4	RIT2	SHC3
97	RFX4	NDRG2	CLEC2B	HAS2	NTSR2	ATM	NFKB1	SPTAN1	ASCL1	SCN2A	PTRF	GPC5	GABRB1	PEG3	GABRB1	OXTR	SIGLEC7	LY75	NR1D2	RFX4	GPC5	CACNB4	RPE65	SLC1A2	LHX2	RPE65	CALCRL
98	CACNB2	LDB2	IL33	NDRG2	PPFIA2	C1S	ID4	PTRF	SLC11A1	BDNF	TGFBR2	FAM107A	AQP1	ID4	GABRA2	HOXC6	IBSP	SYNGR3	CHRDL1	LDLRAD4	NOVA1	SERPINH1	SYK	C4B_2	PTX3	GAB1	ZIC1
99	ANAPC10	HOXC6	TP53TG1	TAC1	ASS1	PECAM1	CASP4	JAG1	KCNQ2	SMARCA2	STAT3	CSNK1D	CPVL	CHI3L1	CDH11	NTSR2	FGF12	NRXN3	UCK2	SLC1A2	AQP1	SLC1A2	AQP1	C1S	B4GALT6	CNGA3	FGF9
100	VOPP1	NTSR2	NRXN2	APOBEC3B	NOVA1	CTGF	RUNX1	WBP2	SLCO3A1	CHST7	KIF1B	PRKCB	UGT8	APLP1	GPC5	CDH11	AQP1	UBD	SPP1	PRKDC	EMR2	PTRF	MR1	UBE2I	TIMP4	IBSP	LRRTM2
101	CPVL	PPFIA2	GABBR2	EPB41L3	CAST	NDRG4	ENPP2	NDRG4	ALDH3A2	CSRP2	TSPAN4	SLC1A2	SLC1A2	GNAI1	SIGLEC7	CNGA3	FAM107A	POLE2	CAMK2B	CTGF	ENTPD1	LGALS8	BLNK	POLE3	FGF9	PCSK6	ZNF365
102	ABCC3	ASS1	RGS20	HPGDS	MALT1	C10orf10	NSG1	PEG3	SYNJ2	RPE65	AZGP1	TANC2	C1S	CLEC2B	CNGA3	CASK	MR1	ZNF264	NRXN2	PLIN2	NUP62	PEG3	ABCC3	CANX	TMEM257	ESRRG	INSM1
103	SHOX2	LIMS3L	SCN1A	RASL10A	UGT8	KIF1B	CLEC2B	CASP4	SEPT11	AQP1	TM4SF1	C4B_2	PTRF	NMNAT2	PCSK6	TNPO1	LDLRAD4	ELAVL4	ACY1	CXCR4	ZNF93	TSPAN4	UGT8	AK2	TFEC	SP110	DPF1
104	RAB2A	USP2	FN1	HOXC6	TTC3P1	ENPP2	NMNAT2	EFHD1	MEG3	FAM107A	EHD4	GOLGA8A	LGALS3	CHST3	AQP1	NAB1	PTPRO	EPHA4	MYT1L	TUSC3	CCND1	EFHD1	ATM	EFHD1	OXTR	PTPRO	LOC401021
105	TGFBR2	ID3	SYNJ2	PCDH8	PDLIM1	CHI3L1	GRIA1	CHI3L1	FCGR2B	FLNC	CYTIP	ILF3	TRIP6	DNM3	UGT8	SLC1A2	RCAN1	ADORA3	PDLIM3	RGS16	ID1	CHI3L1	C1S	EIF4E2	NTSR2	CPVL	CASP7
106	C10orf10	ESRRG	SEPT11	GABRA2	NDRG4	IFI35	LOC101060835	APLP1	SRD5A1	PAIP1	PDLIM3	LGALS8	AZGP1	CAMK2B	SLC1A2	SHOX2	SHOX2	RUNDC3A	SYNJ2	RUNX1	CTGF	HIST1H1C	SH3GLB1	IGF1	GABRA2	HIST4H4	CNGA3
107	LMO4	ABCC3	POSTN	SLC16A7	TUSC3	TFPI	KCNMB1	NSG1	GRB10	UGT8	TFPI	ID1	RGS16	PCDH7	ATP5L	SPTAN1	C4B_2	DLG2	USP15	NSG1	TSPAN6	RAB27A	TRIP6	MXRA5	MSTN	TTC3P1	MR1
108	PEG3	UGT8	SRD5A1	OMG	KIF1B	LOC101060835	RGS20	CD200	HSPA2	RCAN1	CD69	JAG1	ENPP2	SCN1A	C10orf10	GOLGA8A	C1S	RYR3	SRD5A1	BMP7	CYB561	EHD4	SLC39A8	SLC1A4	NOVA1	TGFBR2	SERPINH1
109	CASP4	ESM1	SRD5A1	GNB5	TM4SF1	SLIT2	PLA2G4A	MXRA5	PTGDS	C4B_2	FAM65B	C10orf10	CHI3L1	KCNQ2	PEG3	HMGB2	GOLGA8A	SCN2A	KCNB1	GABBR2	AZGP1	TGFB1I1	AZGP1	NXT2	FGF12	JAG1	ABCC3
110	ENPP2	SPTAN1	CNTN1	GPC5	ARHGEF6	MYT1L	TLR5	PDLIM3	MDFIC	HIST4H4	SLIT2	MXRA5	HIST1H1C	MAGT1	AZGP1	POLE3	CANX	ZNF536	PAFAH1B1	MYT1L	CASP4	TFPI	EFHD1	ITGA7	TNFRSF1A	PEG3	UGT8
111	CHI3L1	FSTL1	TCEAL2	USP2	CYTIP	SEC14L5	VEGFA	CHRDL1	PEG10	CCND1	MYT1L	PNPLA4	APLP1	SPINT2	RGS16	DUSP6	CNP	LRRTM2	MDFIC	SCN1A	ENPP2	CA11	ENPP2	TMPO	ABCC3	SLC39A8	C4B_2
112	APLP1	PTRF	CFLAR	AQP1	NMNAT2	KCNF1	RECQL	CD69	MAPK1IP1L	JAG1	SEC14L5	NMNAT2	ITGA7	FCGR2B	CHI3L1	UCP2	LGALS8	NDRG2	PEG10	FN1	EHD4	NMNAT2	CHI3L1	CHRDL1	UGT8	ENPP2	CCND1
113	CYTIP	COL18A1	ITPR1	NAB1	CASP6	SLC11A1	FCGR2B	LOC101060835	ELN	TCF3	SLC11A1	LOC101060835	NMNAT2	MLLT11	HIST1H1C	MBOAT7	C10orf10	NTRK3	MPRIP	B9D1	IGF1	MBP	GNAI1	PLA2G4C	ESM1	CHI3L1	CTDSP2
114	PADI2	PLIN2	PTGDS	MALT1	NCF2	FN1	SRD5A1	TSPAN5	MFAP4	NDRG4	TP53I3	CAMK2B	RGS20	TCEAL2	LSM2	TUSC3	PEG3	CD36	LIMCH1	SPINT2	APOBEC3C	LAMA5	BMP7	NRXN1	PTRF	POLR2F	SLC39A8
115	CD69	COL6A2	COL4A2	UGT8	ASCL1	SLCO3A1	HGF	SLIT2	ZBTB18	ID4	SEPT11	ESRRG	IL1RAP	PTGDS	APLP1	LSM2	AZGP1	RCC1	PDE4DIP	NOTCH2	MXRA5	PCDH7	HNRNPUL1	SEC14L5	CSNK1A1	RAB27A	CHI3L1
116	LOC101060835	C10orf10	NUDT3	C4B_2	MYT1L	SYNJ2	TCEAL2	NRXN1	DAAM2	APLP1	USP15	NCAM1	RGS6	NUDT3	NCBP1	GNAI1	IFI35	OXTR	KIAA0930	POSTN	PDLIM3	SCN1A	TMPO	MEG3	LGALS8	NSG1	NDN
117	TGFB2	CXCR4	NEDD4L	PDIA4	KCNQ2	SLC43A3	NCALD	NCAM1	FUBP1	NDN	POSTN	GABBR2	BCL11A	PIK3R1	CYTIP	PDLIM3	RPA3	RASL10A	JADE2	PLAUR	OSBPL3	NRP1	RELA	POSTN	LGALS3	TMPO	RGL1
118	KCNMB1	PEG3	DTX4	TRIO	B4GALT4	MEG3	HNMT	RGS20	LYPD1	TMEM47	PTGDS	MYT1L	SCN1A	EPB41L1	TFPI	SERBP1	NDN	NTSR2	TLN2	FCGR2B	ITGA7	MEG3	SLIT2	SUPT3H	COL18A1	CHRDL1	NSG1
119	NCF2	CASP4	SPARC	WHSC1	NOTCH2	CNTN1	SEZ6L	SLC11A1	ACKR3	PDE4DIP	KIAA0101	MBP	KCNQ2	ATP2A2	PADI2	PLA2G4C	NSG1	GABRA2	MFAP4	WDR1	LOC101060835	POSTN	ASCL1	TP53	FOS	BMPR2	LDLRAD4
120	NCAM1	RGS16	ELN	FOS	POSTN	TCEAL2	CLASP2	SEPT11	MAPK8IP1	LOC101060835	HNMT	FZD2	MEG3	ENDOD1	NR4A3	CD69	LDLRAD4	ZNF667	OBSL1	AR	SPAG1	KCNB1	MAP2	LRRFIP1	CDC42EP3	NCF2	EPHB2
121	SOCS1	RUNX1	NCAPD3	PEG3	PLAUR	MDFIC	CREB3L2	NECAB3	TSPYL5	FAM65B	SZRD1	FLRT1	PLAUR	JADE2	GABBR2	LOC101060835	OSBPL3	DZIP3	DAAM2	URI1	TLR5	SUPT3H	TLR5	PTGDS	RBPMS	ASCL1	GAS2L1
122	RAB6B	DEAF1	DAAM2	TNFRSF10B	FCGR2B	TRBC1	AIM1	POSTN	ADCY2	NRXN1	SLC39A14	NRP1	GRB10	PPP1R14B	BCL11A	DNM3	TGFB1I1	AQP1	HEG1	PEG10	TP53	PTGDS	KCNQ2	MDFIC	RAB27A	KCNAB1	NCAM1
123	RBBP4	IFI35	LYPD1	ENPP2	TCEAL2	NRP2	RHOBTB1	ZEB1	TRIM22	SCN1A	AK2	PCDHAC2	TCEAL2	C16orf45	SLC11A1	RIT1	KIAA0922	FAM107A	HMHA1	TMEM87A	HSPA2	NCALD	SLC43A3	GANAB	NSG1	RAB6B	ASCL1
124	KCNQ2	MXRA5	SMYD2	PDLIM3	BAX	KMT2A	SCAMP5	ACSL6	STON1	FLT3LG	SMARCA2	MEG3	PTGDS	HMHA1	FN1	NRXN1	PADI2	PRKCB	GRAMD1B	LIMCH1	HNRNPA3P1	TNIK	MEG3	VPS13D	OSBPL3	SLC11A1	RGS6
125	MEG3	NCKAP1L	CEMIP	PGF	GPR56	VPS13D	MFAP4	TNIK	RWDD2A	PCDHAC2	MIA3	POSTN	MFN1	PXDC1	VEGFA	MYT1L	LOC101060835	SLC1A2	CEMIP	MICAL2	ATP9A	PSME4	POSTN	MICAL2	NMNAT2	KCNQ2	FCGR2B
126	POSTN	CD69	ACKR3	NMNAT2	PEG10	PRKAR1B	MCF2L	AIM1	PHACTR1	SPINT2	AIM1	FCGR2B	AK2	AHNAK2	POSTN	RGS20	CHST3	C4B_2	SNAI2	AIM1	GPR56	PIK3R1	PLAUR	DIP2C	GRIA1	NRP1	CNTN1
127	GRB10	IL33	AHNAK2	GRIA1	PIK3R1	ENDOD1	AHNAK2	JADE2	TM2D1	NOTCH2	LYPD1	MLLT11	CLASP2	ANGPTL2	HSPA2	PDLIM3	KCNMB1	NCOA1	KIAA1467	SPARC	ATXN7L3B	MIA3	ZEB1	CEP68	APBA2	TRIM5	TCEAL2
128	TRBC1	NRXN1	ATP8A1	CASP2	AIM1	RHOBTB1	SLC43A3	ASB1	RALYL	ZEB1	MCF2L	CFLAR	FLAD1	COBL	BAX	RBBP4	ASCL1	CASP4	ADCY1	HMHA1	KIAA0930	MYO1B	TRO	TLN2	NRXN1	POSTN	SERPINB6
129	PXDN	POSTN	HNRNPD	NRXN1	ZBTB18	MAOA	GSAP	CBX7	CRYBG3	FCGR2B	MAST3	URI1	HEG1	PLCB1	COL4A2	ABLIM1	LAMA4	TSC1	CAMTA1	LYPD1	SCAMP1	EMC1	ZNF551	NME4	GABBR2	HGF	TRBC1
130	PEG10	ATRX	STON1	KCNMB1	LYPD1	SERINC5	PDE8B	ANGPTL2	GPX3	SRD5A1	CHI3L2	BDH1	SEC24A	TMEM246	PXDN	KCNQ2	IGFBP3	CHI3L1	CYLD	OLFML2B	RND3	AIM1	PEG10	KIAA1109	SLC11A1	GPR56	ATXN7L3B
131	ATP2B4	TCEAL2	RND2	NRXN2	TSPYL4	HEG1	CAMTA1	TSPYL5	PACRG	SMAD1	ATP8A1	PIK3R1	SLC43A3	ADAM22	KHNYN	LST1	RGS20	RPA3	PHLPP2	GSAP	BBS4	CHN1	NRP1	NCAPD3	FN1	LPIN1	KCTD12
132	KCTD12	NRP1	NPTX2	RAB6B	ANGPTL2	GRAMD1B	MPP2	ADCY2	HIST2H2AA4	COL4A2	OLFML2B	PDE4DIP	PDE8B	RND2	SECISBP2L	MEG3	KCNQ2	CHRDL1	IQGAP1	ADCY1	FAM171A1	CEP68	AIM1	CBX7	SPINT2	KIAA0930	QKI
133	ELF1	MYO1B	COPG2IT1	MBP	PTPN2	CBX7	SHANK2	TRIM22	SNORD58C	NUDT3	ADCY1	LHFPL2	SMIM8	ADD2	HIVEP2	PLAUR	SPINT2	NRXN1	COPG2IT1	SMIM8	SEC24A	SCAMP5	JADE2	MCF2L	TRAM1	MFAP4	ELN
134	KIAA0930	MICAL2	CALM1	KCNF1	ADCY2	TBC1D9	YAP1	YAP1	IFI44	KCTD12	CAMTA1	ANKRD46	YAP1	MAPRE2	ELN	FCGR2B	POSTN	NCAM1	NACAD	TMEM246	CHI3L2	ZBTB18	ELN	SIK3	POSTN	C16orf45	CAMSAP2
135	CENPB	AIM1	ATRNL1	PDE4DIP	CAMTA1	SIK3	CASP8	SNRPN	YME1L1	POFUT1	ADAM22	HMHA1	CDKN1C	SLIT1	RND3	POMZP3	FCGR2B	MAP2	RP11-617F23.1	NPAS2	TSPYL5	MIR1178	OBSL1	ANKRD28	FCGR2B	HEG1	AHNAK2
136	RRAS2	PRKAR1B	MASP1	SLCO3A1	CASP8	OLFML2B	PINLYP	RND2	PDCD6IPP2	CENPB	LPPR4	NPTX2	TMEM246	SEZ6L	SEC24A	TCEAL2	TRIM23	MYT1L	ID2B	SGCD	SNAI2	CBX7	CEMIP	CHI3L2	SRD5A1	CAMTA1	TIAM1
137	MFAP4	AHNAK2	TNR	GRB10	TMEM246	HOXA10	SEZ6L	MAPRE2	CNOT6	DTX4	XYLT1	F2RL1	BHLHB9	KIF3A	SAPCD1	VAMP4	TCEAL2	B9D1	CCL8	TRA2A	ADAM22	SIK3	AHNAK2	ATP8A1	GRB10	CASP8	HOXA10
138	C16orf45	OLFML2B	GRIK2	KCNB1	ADAM22	TRIM22	NACAD	TRA2A	PHLDA1	TNPO1	ATRNL1	PHACTR1	TNR	SLC1A1	ATP2B1	RAB7A	PTGDS	SPINT2	TMSB15B	HOXA5	ITGA4	MAST3	SIK3	PLCB1	MDFIC	TMEM246	ZNF248
139	DAAM2	ADCY1	COL4A6	HSPA2	STON1	NPTX2	PENK	KIF3A	CXCL14	SCAMP5	ADAM23	ID2B	GRIK2	ZMYM6NB	OLFML2B	ATP9A	NCALD	PLAUR	ERBB4	GRIK2	RND2	TSPYL5	NPTXR	CHN2	BAX	SEZ6L	PLCL2
140	HMHA1	FBXL7	GSN	PTGDS	COPG2IT1	XYLT1	TNR	NACAD	GATAD2A	C16orf45	TNR	CCL8	FUT9	HIPK2	ADCY2	KMT2A	NUDT3	MGLL	PACRG	FRRS1L	NPTX2	MAPK8IP3	PDE8B	ADAM22	PEG10	BHLHB9	YAP1
141	SEC24A	NFIC	FUT9	CADM3	MAPRE2	ATRNL1	FRRS1L	KCND3	LHPP	LYPD1	SST	ERBB4	PDE4DIP	ADAM23	FBXL7	ATXN7L3B	MCM4	MLLT11	LSAMP	CRYBG3	GNAL	KIAA1467	YAP1	PHACTR1	NRP1	TNR	CDKN1C
142	AHNAK2	PLCL2	TMSB15B	NUDT3	NACAD	WIPI1	FAM169A	TNR	SPON2	TBC1D9	FAM169A	RFPL1S	ASXL3	ARHGAP33	FEM1C	MPRIP	SEPT6	PTPRO	SNAP23	GSN	LYZ	ADCY1	STON1	FRRS1L	GNS	GRIK2	NPTX2
143	CHI3L2	NPTX2	IFI44	PIK3R1	ATRNL1	CLMN	CRYBG3	METTL21B	SDF2L1	CHI3L2	COL4A6	PRODH	PPFIBP1	TNR	IQGAP1	YIPF6	RND3	PTGDS	LRCH3	KIAA1107	GSN	CAMTA1	TRA2A	SST	PDE4DIP	FRRS1L	DOCK3
144	TSPYL5	SEZ6L	ATP10B	SGSM2	MASP1	TNR	CCL8	FAM169A	SEZ6L2	TSPYL5	KIAA1107	TNFRSF21	CHRM3	GRIK2	G0S2	SECISBP2L	BBS4	NCALD	ATP6V1G2	KIAA0485	ERBB4	FAM179B	TNR	ID2B	RCOR1	COL4A6	F2RL1
145	TRIM22	MDM1	NDUFB8	SEPT6	HIPK2	HOXA5	FUT9	ERBB4	DSE	ADCY2	MAPK10	PAK3	SP140L	ERC2	SEZ6L	MICAL2	HMHA1	VAMP4	SLITRK5	PAK3	ASXL3	CHN2	ERC2	RALYL	MFAP4	FUT9	G0S2
146	YAP1	TNR	SNORD58C	DOCK9	KCND3	SST	ATP10B	ATP10B	TMEM140	ADAM22	PLCH1	ZNF468	DGKB	FAM169A	NACAD	HIVEP2	LYPD1	TRBC1	NFAT5	AASS	KIAA0485	ADAM22	MEIS3P1	RFPL1S	ZBTB18	ATP10B	PAMR1
147	IQGAP1	LYZ	EIF5B	TMEM194A	WIPI1	GSN	PACRG	KIAA0485	SPAG16	RND2	BRINP2	LOC100507353	RBM47	HSPA12A	SLC1A1	JADE2	ANGPTL2	TNIK	AF007147	CCZ1B	LSAMP	LPPR4	LRBA	GNAS	DAAM2	LOC654342	SLC1A1
148	NPTX2	CCL8	LSAMP	CHI3L2	TNR	TNFSF10	TNFSF10	LSAMP	PPARGC1A	KAZN	SCAI	SLC35E2B	STEAP3	NAT1	MASP1	TLN2	ANKRD28	PRRC2B	NBPF26	DNM1	ATP6V1G2	G0S2	PDE4DIP	SNAP23	DNMBP	ATP6V1G2	ATRNL1
149	DOCK3	GPX3	SP140L	SNAI2	GNAL	SELENBP1	NAT1	LOC100507353	IFIH1	PINLYP	DPY19L2P2	SOD2	C8orf4	QKI	HIPK2	NUP160	COBL	CAMK2G	FOLH1B	DPY19L2P2	AASS	PHACTR1	SELENBP1	PAK3	SNAI2	RP11-395B7.7	HIPK2
150	F2RL1	HOXA1	SNORD10	LYRM9	ERBB4	NOTCH2NL	KAT6B	DNM1	NAP1L2	PENK	SOD2	DR1	DRAM1	PAK3	KCND3	NME4	WWC1	SCAMP5	ENAH	CFHR1	FNBP1L	COX4I1	GRIK5	SP140L	HOXA10	BRINP2	ADAM23
151	SEZ6L	PKP4	LINC01314	ADCY2	TNFSF10	ZNF204P	QKI	MYO16	RAI2	TNR	RAB40B	KIAA0930	CENPM	ATP6V1G2	FRRS1L	HMHA1	CDKN1C	TLN2	CDC42BPB	ZNF804A	CCZ1B	TNR	CCZ1B	HIST1H2AC	PLCB1	RAPGEF2	TNR
152	ARHGAP33	SOD2	SLITRK5	ADCY1	NAT1	PKP4	SP140L	ZNF529	SOWAHC	METTL21B	SEC61A1	CXCL14	CCDC109B	LOC100507353	ID2B	GRAMD1B	CHN2	LYPD1	CARKD	TNC	DNM1	FRRS1L	CFHR1	DNM1	YAP1	TRIM44	FRRS1L
153	HOXA5	MYO16	GRB10	HNRNPD	LSAMP	LINC01314	ZNF204P	NDC1	ELOVL4	FUT9	CXCL14	FXYD5	VAV3	NBPF26	PPFIBP1	RECQL	STON1	SYNJ1	BAZ1A	PIAS1	SOD2	FUT9	NBPF26	AF007147	ADAM22	C3	ERC2
154	LYZ	GRB10	CYFIP2	RND2	PAK3	DPY19L2P2	SOD2	CAMK2N1	STK32B	TMSB15B	SYS1-DBNDD2	SLC38A1	C1RL	ZNF804A	MARCH7	MCF2L	NPTX2	NPTXR	CXCL14	BACE2	RUNDC3B	KIAA1107	ZNF804A	RABGAP1L	ADD2	YKT6	RALYL
155	LSAMP	DGKB	DGKB	NPTX2	NEAT1	CYB5A	YME1L1	ZSCAN18	SIDT1	KIAA1107	TRIB3	PDP1	C1orf106	GRIA3	PKP4	TP53BP1	F2RL1	ATP8A1	PDXK	PHLDA1	ZNF804A	MYRIP	CXCL14	WEE1	HOXA5	CXCL14	PPFIBP1
156	ITGA6	BACE2	A2M	TRA2A	ATP6V1G2	YME1L1	KYNU	NDUFA4L2	EFHC1	ASXL3	ZSCAN18	DHX40	RASL11B	A2M	AF007147	HNRNPD	KIF3A	ADCY2	SMAD3	CARHSP1	CD44	KIAA0485	RPS27L	SNRNP40	SST	BEX1	PAK3
157	RANBP9	OLFML3	C3	SEZ6L	NCAM1	TMBIM1	MARCH3	NRN1	TAC3	SNAP23	LGR4	NLK	PAQR6	RAB31	SNRNP40	PHLPP2	ERC2	PDE8B	OAS3	SNX10	BACE2	BCAT1	RBM47	CUL4B	RALYL	OAS3	LOC100507353
158	YME1L1	PRKAG2	ENAH	TNR	ZNF529	NDC1	FXYD5	AVPI1	ELMO2	TNFRSF21	TNFRSF12A	CDCP1	ZDHHC14	PHLDA1	C3	COPG2IT1	CCL8	MARCH6	CEP55	PLBD1	MRPL42	HSPA12A	NPDC1	DGKB	LYZ	STEAP3	DNASE2
159	A2M	TMEM176A	NDC1	HOXA5	RPEL1	TRIB3	PRKAG2	C14orf132	EN1	SOD2	STEAP3	C8orf4	TSPAN12	NDC1	PHLDA1	TRA2A	FUT9	TP53BP1	CENPM	NDUFA4L2	CXCL14	ATP6V1G2	SYS1-DBNDD2	PDCD6IPP2	PACRG	PLBD1	GRSF1
160	CYBRD1	RGS5	FXYD5	ERBB4	MARCH3	OLFML3	CAMK2N1	PCSK1N	PLEKHA5	GRB10	NCKIPSD	LMCD1	SYNDIG1	NPDC1	TNFRSF12A	SLIT1	GPX3	CAMTA1	PLAC8	LEPREL1	RBM47	SP140L	BEX1	TRIM44	TNFSF10	RFWD3	MYO16
161	RNASET2	STEAP3	OLFML3	ATP10B	SPIN1	OAS3	ROGDI	CSGALNACT1	ETNPPL	YKT6	PNMAL1	SLC25A15	KLHDC8A	CAMK2N1	SNX10	TNR	LSAMP	HNRNPD	ETNK1	TGIF2	FXYD5	FAM155A	OAS3	ASF1B	HSPA12A	SEZ6L2	RUNDC3B
162	CXCL14	PLBD1	TMEM176A	FUBP1	PIAS1	RFWD3	OAS3	METRN	GDF15	ERBB2IP	DEPTOR	NES	CXorf57	CDCP1	HILPDA	ERC2	LINC01314	CHN2	LYVE1	FOSL2	TRIB3	SHC1	STEAP3	STEAP3	PAK3	CENPM	ZNF804A
163	OLFML3	NDUFA4L2	OAS3	ALMS1	RBM47	LMCD1	PLBD1	PID1	KCNMA1	SCPEP1	PTER	GINS3	RAI2	NRN1	LRRC20	CRYBG3	SOD2	ADAM22	SCG3	YEATS4	TACC3	PKP4	PLBD1	MAGEH1	NEAT1	PCSK1N	KYNU
164	PLBD1	TMEM39A	SNX10	HNRNPA1	NPDC1	NUP37	HILPDA	PPARGC1A	PIPOX	CAMK2N1	CSGALNACT1	TMEM38B	CADPS2	NES	TFB2M	LRBA	DNM1	RND2	HSPBAP1	JAM2	UBA6	MYO16	TOR3A	NES	DNM1	DSCC1	TMBIM1
165	NDUFA4L2	LEPREL1	FAM134B	LSAMP	CAMK2N1	NUP107	TFB2M	SCG3	ARHGEF26	LGR4	RNASEH2B	FERMT1	HPCAL4	PNMAL1	LOC101928615	RFPL1S	KYNU	TNR	ZBTB10	FLRT3	CDCP1	BEX4	C8orf4	TMEM38B	MYO16	C1orf106	A2M
166	HILPDA	PDGFC	C1orf115	CHRM3	TMEM176A	SPCS3	NES	PGBD5	KCNE4	TMEM39A	SCG3	VAV3	TMEM35	CHD7	SLC25A15	KIAA0485	FAM129A	SST	CLN8	TMEM185B	FAM134B	ZNF804A	DRAM1	C14orf132	SOD2	SLC24A3	CXCL14
167	LOC101928615	NADSYN1	MAGEH1	ATP6V1G2	PLBD1	FCGRT	SYBU	RNF128	MAFF	NES	C3orf14	IGF2BP2	PCDH9	HEY1	TMEM51	BCAT1	PHLDA1	ERC2	CXorf57	TREM1	C8orf4	PSMA7	PJA1	IGF2BP2	SPATS2L	FLRT3	RBM47
168	SPON2	DSE	SDF2L1	HIST1H2AC	NRN1	TESC	SEZ6L2	CXorf57		FERMT1	FBXO2	FOSL2	CYTL1	DDX60	PCSK1N	SELENBP1	PHLDA1	FAM169A	TMEM45A	EMCN	CEP55	TRPM3	FERMT1	EHD3	ZNF804A	CXorf57	NCS1
169	NES	ACN9	FERMT1	DGKB	AVPI1	HOXC10	HEY1	CNTNAP1		HEY1	SLAMF8	YEATS4	TTC23	PID1	CSGALNACT1	ARFIP1	RBM47	CCL8	SHCBP1	KIAA0226L	LARP6	TMBIM1	CCDC109B	SOBP	DGKB	SLAMF8	AVPI1
170	C14orf132	C1RL	VAV3	YME1L1	NES	TMEM168	HOXC10	B3GAT1		PLEKHA1	TREM1	HOXC10	HERC5	FSD1	IFIH1	RP11-395B7.7	NT5DC2	FUT9	RTP4	COPZ2	SLC25A15	EFHD2	HEY1	C1orf106	YME1L1	NRIP3	NES
171	YEATS4	DDX60	C14orf132	CXCL14	LEPREL1	ASPN	METRN	MYOT		RASL11B	LAMP5	TMEM140	CLEC5A	SCG3	FLRT3	LINC01314	OLFML3	GPX3	TTC26	CPEB1	PDGFC	PHLDA1	ACTR3B	SCG3	NAMPT	HPCAL4	C14orf132
172	OXSM	PID1	PCSK1N	NDC1	FERMT1	FLRT3	ASPN	PCDH9		SCG3	B3GAT1	PLAC8	ARSJ	SCUBE2	SYNDIG1	TPR	CAMK2N1	RFPL1S	CYTL1	MREG	PNMAL1	TRIB3	PTER	ZDHHC14	FYCO1	MYOT	PNMAL1
173	SCG3	FKBP11	FSD1	TMEM176A	CHD7	TSPAN12	DUSP26	NOX4		JAM2	STK32B	LYVE1	HELLS	IFIH1	CXorf57	NBPF26	NDUFA4L2	KIAA0485	C11orf73	TRIM36	C1RL	SLC35F2	TMEM140	KCNMB4	CKAP2	TMEM255A	SLC35F2
174	PAQR6	PPARGC1A	SCUBE2	FAM134B	FOSL2	C3orf14	SCG3	SMCO4		PAQR6	ERAP2	SLC24A3	FXYD7	TMEM185B	SUSD4	PRNP	C8orf4	ATP6V1G2	LGALSL	ZFPM2	C1orf106	FOSL2	METRN	CNTNAP2	STEAP3	ARSJ	CHD7
175	FLRT3	TMEM185B	LAMP5	CEP55	SIGIRR	CENPQ	PAQR6	SPAG4		B3GAT1	LIN7B	TMEM185B	CYP46A1	SYNDIG1	LAMP5	SNRNP40	CEP55	SLC38A6	RGS17	SPAG4	SLC24A3	EHD3	LYVE1	FBXO2	C8orf4	HS3ST3A1	FHOD3
176	SH3TC1	NAP1L2	KIAA0226L	FERMT1	C1RL	SUSD4	RNF128	CLEC5A		LRP1B	DDX25	DTWD1	GALR1	KLHDC8A	KIAA0226L	KIAA1033	NUP107	LINC01314	ETNPPL	ELOVL2	PID1	PCSK1N	FSD1	CXorf57	NES	FXYD7	ALG13
177	RNF128	SLAMF8	SNCAIP	C14orf132	TMEM140	LAMP5	POLI	DDX25		BEND5	HS3ST3A1	NAA16	CA10	CXorf57	DIRAS2	ANKRD12	ACP6	TRRAP	PIPOX	GPR88	CYTH4	RASL11B	SCG3	NAP1L2	FERMT1	FAM184A	FSD1
178	PCOLCE2	TREM1	BBS7	HEY1	PLAC8	KDELC1	NAP1L2	CLEC4A		PCDH9	TAC3	LAMP5	KIF18A	B3GAT1	STK32B	MYO9B	VAV3	DNM1	RAB6B	RGS17	SH3TC1	SCG3	SCUBE2	TMEM45A	FOSL2	SPATA6	CXorf57
179	MREG	PCDH9	CLEC5A	MED23	SCG3	NCAPG2	RPRM	CYP46A1		ZFPM2	FXYD7	B3GAT1	GDF15	RTP4	PCDH9	PHLDA1	ACN9	NBPF26	EMX2	SLCO1C1	FBXO2	FBXO2	SYNDIG1	MSRB2	RMI1	LRRTM4	RPRM
180	BEND5	NOX4	TAC3	ACTR3B	JAM2	TMEM35	TREM1	SLCO1C1		DDX25	GPR88	CPEB1	DENND2A	TMEM35	ERAP2	NT5DC2	CYTH4	PRNP	AKAP13	CA10	NAP1L2	CXorf57	RPRM	SNCAIP	FHOD3	NPL	SERTAD3
181	TMEM35	SMCO4	C9orf9	PCSK1N	RNF128	STK32B	DIRAS2	ZNF532		ELOVL2	RGS17	ACSS3	COL8A2	STK32B	HS3ST3A1	EDEM2	SCG3	KYNU	C1orf61	SLC2A10	KIAA0226L	RPRM	HPSE	DIRAS2	C1orf106	STMN4	TMEM35
182	PCDH9	CLEC5A	ZNF385D	ASPN	RPRM	PCDH9	TMEM35	ETNPPL		CDH10	CSRNP3	RTP4	FAM134A	TRIM36	ELOVL2	STEAP3	TSPAN12	MRPL42	KCNE4	CCNL2	SNCAIP	LAMP5	RAI2	LRP1B	CSGALNACT1	SYNC	STK32B
183	DHRS9	ADAMTS5	FAM60A	RASL11B	SLAMF8	MFSD6	NUDT11	SYNC		FXYD7	CA10	METTL4	GNG3	ZFPM2	RGS17	MED28	PCOLCE2	TMEM248	THRA	EGLN1	DDX25	HPCAL4	SNCAIP	RPL36	RASL11B	FGF14	PCDH9
184	CYTL1	ARSJ	CYP46A1	RASL12	B3GAT1	TMEM255A	TTLL7	ZDHHC11B		DEPDC1	FAM46A	MYOT	AGFG2	SLFN12	C21orf62	NDUFA4L2	FBXO2	TRIB3	MRC2	PIPOX	HS3ST3A1	ZFPM2	C14orf169	GFOD1	LIPG	KCNMA1	SLFN12
185	TMEM255A	MCTP1	ELMO2	SCG3	COPZ2	DDX25	TM6SF1	RAB6B		EML4	NEFL	CYTL1	SLC27A3	SPAG4	GALR1	CEP55	SYNDIG1	EDEM2		RAB6B	HELLS	GFOD1	COPZ2	CLEC5A	SCG3	E2F5	CLEC4A
186	EML4	SLCO1C1	CA10	PAQR6	LRP1B	HS3ST3A1	DDX25	DENND2A		SLCO1C1	NPM1	ZFYVE21	THRA	TMEM255A	NBEA	CNIH4	TMEM204	ZSCAN18		ARHGEF26	CDH10	DDX25	NUDT11	GPR88	RNF128	COL8A2	RGS17
187	C1QTNF1	LOC202181	CCNL2	CNTNAP2	TMEM35	HELLS	ZBED8	NPM1		C21orf62	EMX2	C9orf9	MAFF	DDX25	MAP3K7CL	TMEM38B	CXorf57	PLBD1		PILRA	C21orf62	ARSJ	TMEM255A	CSRNP3	CNTNAP2	EMX2	LRRTM4
188	SLC2A10	ETNPPL	ABHD6	FBXO2	PCDH9	RGS17	CA10	C1orf61		LOC202181	HIP1R	DEPDC1	MAST4	CLEC4A	FZD5	DEPTOR	IFT81	HILPDA		GDPD5	PPP1R9A	HS3ST3A1	FXYD7	FAR2	FBXO2	GNG3	CA10
189	COTL1	PPP1R9A	MPHOSPH8	SYNDIG1	ERAP2	C21orf62	CHRNA9			CA10	TMEM231	EN1	TBX2	CDH10	FGF14	PCSK1N	SLAMF8	MRS2		MAFF	NBEA	TAC3	CA10	ETNPPL	RPRM	AKAP13	ST6GALNAC5
190	AKAP13	TXNDC5	NEFL	RPRM	NUDT11	PLEKHA5	NEFL			DENND2D		SLC2A10		RGS17	PIPOX	HOXC10	TMEM45A	CEP55		RITA1	SYNC	SGK3	DENND2D	FZD5	TREM1	C1orf61	ABHD6
191	GDPD5	PLVAP	THRA	TREM1	SPAG4	ETNPPL	NTM			CCNL2		STMN4		LRRTM4	ARHGEF26	MANEA	SHCBP1	NUP37			PLVAP	CDH10	FGF14	SYNC	RTN3	BCAN	GDF15
192	BCAN	PLXNA1		KDELC1	ZNF287	DKK3	KCTD13			PLVAP		LMAN2L		C21orf62	MEX3D	RNASEH2B	LRP1B	NRN1			EIF4EBP1	GPR88	KCNMA1	GDF15	NRIP3		ACOT9
193		PIPOX		LRRC16A	CDH10	LEF1	BCAN			EHD2		CCNL2		EN1		CENPQ	PCDH9	CENPM			GDF15	CYP46A1	PAIP2B	RAB6B	COPZ2		TCP1
194		DOCK6		ACSS3	DENND2D	RAB6B				RNFT2		SPDL1		ZNF532		CLN8	DHRS9	CCDC109B			COL5A2	CSRNP3	EHD2	LUZP1	LRRC16A		DCHS1
195		EHD2		TMEM35	GDF15	EMX2				NACA		NPM1		IQCG		CNTNAP1	CYTL1	C14orf132			NEFL	CA10	COL8A2	EHD2	NCAPG2		BCAN
196		COL8A2		STK32B	EOGT	AKAP13				DCHS1		CEP76		NSMF		ELOVL4	HERC5	ETNK1			GUCY1A3	ETNPPL	ELF4	NPM1	ACSS3
197		GNG3		PCDH9	EPS15L1	SNHG17				MAFF				PLVAP		LRRC16A	CYB5R2	SLC24A3			NACA	GDF15	MYO1C	RAB2A	TMEM35
198		C1orf61		ZFPM2	ARHGEF26					TBX2				RAB6B		RTP4	RGS17	SCG3			C1orf61	ZDHHC11B	MAST4	SLC27A3	ERAP2
199		MYO1C		NUDT11	C1orf61					SYDE1				DCHS1		STK32B	ELMO2	CENPQ			ELF4	RAB6B		POM121L9P	DDX25
200		MAFF		SPAG4	ELF4					TMEM231				C1orf61		PCDH9	C21orf62	CNTNAP2			NEFH	NTM		C1orf61	ARSJ
201		MRC2		CLEC4A	HIP1R									HIP1R		MGAT4A	LBH	ATRAID				GDPD5		NEFH	HS3ST3A1
202		BCAN		ARSJ	BCAN									PPP1R16B		FXYD7	PPP1R9A	CNTNAP1						MAST4	TAC3
203				TAC3												EVA1B	MAP3K7CL	HPCAL4						PPP1R16B	FXYD7
204				EML4												CYB5R2	PLVAP	SPAG4						ADAP1	CCDC102B
205				ETNPPL												KLHL7	ABHD6	TM6SF1							LRRTM4
206				MSANTD2												KLHL7	GDF15	TMEM255A							CSRNP3
207				NPL												LOC202181	PIPOX	LTBP3							CA10
208				EOGT												ST6GALNAC5	ZDHHC11B	E2F8							CHRNA9
209				NTM												MAP3K7CL	COL5A2	CDH10							STMN4
210				SLC27A3												KIF18A	NEFL	ZMYM1							PLVAP
211				NEFH												FGF14	ARRB1	DEPDC1							GDF15
212				CACNB3												KCNMA1	GUCY1A3	ETNPPL							F11R
213				CEP76												LUZP1	DCHS1	NBEA							DOCK6
214				MMP24-AS1												CENPN	C1orf61	C1orf21							EHD2
215				BCAN												NEFH	MRC2	DENND2A							GNG3
216																FKBP8	TMEM231	RNFT2							MRC2
217																	BCAN	ETV1							OGFOD3
218																		GUCY1A3							BCAN
219																		EMX2
220																		SLC52A2
221																		NEFH
222																		PPP1R16B

## Sheet: Table S2
Table S2. Frequency analysis of genes occuring in 27 prognostic network nodes.
Gene	Frequency
TNR	17
GAD1	16
TMSB15B	15
POSTN	15
SCG3	15
PLA2G2A	14
NNMT	13
CHI3L1	13
ELAVL4	13
TF	13
UGT8	13
AQP1	12
COL6A3	12
ERBB3	12
KCNQ2	12
LTF	12
MEOX2	12
PCDH9	12
STMN2	12
FCGR2B	11
FGFR3	11
SLC1A2	11
CA10	10
CXCL14	10
CXorf57	10
DPYSL4	10
EGFR	10
F13A1	10
FBN2	10
NEFM	10
PTGDS	10
RAB6B	10
RAPGEF4	10
RUNDC3A	10
SERPINA3	10
SH3GL2	10
SNAP25	10
TCEAL2	10
TIMP4	10
LOC101060835	9
ADAM22	9
BCAN	9
C1orf61	9
DDX25	9
ETNPPL	9
FAM107A	9
GABRB1	9
GDF15	9
GNAO1	9
LGI1	9
MEG3	9
NES	9
NPTX2	9
NRXN1	9
NTSR2	9
PEG3	9
PROM1	9
SH3GL3	9
SOX11	9
SPOCK1	9
TMEM35	9
C4B_2	8
SLC16A3	8
SOD2	8
AIM1	8
ANXA1	8
APOD	8
ATP2B2	8
ATP6V1G2	8
CFI	8
DSP	8
ENPP2	8
FCGBP	8
FUT9	8
FZD6	8
GRB10	8
KDELR3	8
KIF1A	8
LSAMP	8
LYPD1	8
MMP9	8
MYT1L	8
NMNAT2	8
NNAT	8
NOL4	8
NSG1	8
PLBD1	8
RGS1	8
RGS17	8
RGS4	8
RTN1	8
S100A2	8
SLC17A7	8
SRD5A1	8
STC1	8
STEAP3	8
STK32B	8
TAC1	8
VSNL1	8
WIF1	8
ZIC1	8
ADCY2	7
AHNAK2	7
APLP1	7
AZGP1	7
BCL2A1	7
C14orf132	7
C1S	7
CAMTA1	7
CDK5R1	7
CNGA3	7
COCH	7
CRMP1	7
DNM1	7
EDNRA	7
EFNB3	7
FAM131B	7
FBXO2	7
FERMT1	7
FRRS1L	7
FXYD7	7
GAS7	7
GRM3	7
HMHA1	7
HOXB7	7
HS3ST3A1	7
IL1R2	7
INSM1	7
LHX2	7
LMO3	7
LOX	7
MAP1A	7
MYRF	7
NPY	7
PAK3	7
PCP4	7
PCSK1N	7
PEG10	7
PHLDA1	7
PKP4	7
PLLP	7
PTX3	7
RAB32	7
RND2	7
RPE65	7
RPRM	7
S100A8	7
SERPINE1	7
SEZ6L	7
SFRP1	7
SIK3	7
SLC11A1	7
YAP1	7
ZNF804A	7
APOC4-APOC2	6
YME1L1	6
ABCC3	6
ABLIM1	6
ADAM12	6
ADCY1	6
ANGPT1	6
ARSJ	6
ASCL1	6
ASPA	6
ATP1A2	6
B3GAT1	6
C10orf10	6
C21orf62	6
C8orf4	6
CA12	6
CA3	6
CAMK2N1	6
CASP4	6
CCL8	6
CCND2	6
CD48	6
CDH10	6
CEP55	6
CHI3L2	6
COL5A1	6
CRIP1	6
CSTA	6
CXCL10	6
DGKB	6
DIO2	6
DYNC1I1	6
EFS	6
EPHA4	6
ERBB4	6
ERC2	6
GRIA3	6
GSN	6
HAS2	6
HOXC6	6
IGFBP2	6
KIAA0485	6
KIF5C	6
L1CAM	6
LAMP5	6
LPL	6
MFAP4	6
MGP	6
NCAM1	6
NDUFA4L2	6
NELL2	6
NRGN	6
NRP1	6
OAS3	6
PDLIM3	6
PIPOX	6
PLAUR	6
PLVAP	6
PPL	6
PRKCB	6
PTRF	6
RBM47	6
RGS20	6
RIMS3	6
RPH3A	6
RYR3	6
SCN1A	6
SCN3B	6
SPAG4	6
SPINT2	6
STAC	6
SYNDIG1	6
TAC3	6
TAGLN3	6
TMEM255A	6
TMPO	6
TREM1	6
TRIM38	6
TSPYL5	6
ZBTB16	6
ZNF652	6
NBPF26	5
PDE4DIP	5
ACSBG1	5
ADIRF	5
AEBP1	5
AKR1C1	5
APOBEC3G	5
ATP10B	5
ATRNL1	5
B4GALT1	5
C1orf106	5
CA9	5
CAV2	5
CD55	5
CD69	5
CDS1	5
CELSR3	5
CHGB	5
CHRDL1	5
CLEC5A	5
CRYM	5
CYTL1	5
DAAM2	5
EEF1A2	5
EHD2	5
ELN	5
EMX2	5
ENO2	5
EPB41L3	5
FAIM2	5
FAM169A	5
FLRT3	5
FN1	5
FOSL2	5
FXYD1	5
FZD7	5
GABBR2	5
GLIPR1	5
GPC5	5
GPRASP1	5
GRIK2	5
HEY1	5
HK2	5
HOXA4	5
HOXA5	5
HS3ST1	5
HSD17B6	5
HSPA6	5
IL32	5
ITPR2	5
JADE2	5
KIAA0930	5
KIF21B	5
LINC01314	5
LRRFIP1	5
LY75	5
MAFF	5
MDFIC	5
ME1	5
MMP19	5
MXRA5	5
MYO16	5
NACAD	5
NAP1L2	5
NDC1	5
NDRG4	5
NEFH	5
NEFL	5
NMB	5
NOVA1	5
NR3C2	5
NUDT3	5
OLFM1	5
OLFML2B	5
OLFML3	5
OPCML	5
PAQR6	5
PIK3R1	5
PPP1R3C	5
PSD3	5
RAB33A	5
RAPGEF5	5
RASL11B	5
RGS7	5
RIT2	5
RNF128	5
SEMA5A	5
SFRP4	5
SLAMF8	5
SOCS2	5
SP140L	5
SRPX	5
SST	5
STON1	5
TFAP2A	5
THBD	5
TMEM246	5
TOP2A	5
TRA2A	5
TRIB3	5
TSPAN7	5
VAMP8	5
WIPF1	5
ZFPM2	5
CKMT1B	4
FOLH1B	4
HBA2	4
ID2B	4
LOC100507353	4
MIR8085	4
OMG	4
PCSK6	4
RUNX1	4
TMEFF1	4
A2M	4
ACTG2	4
ADAM23	4
AKAP13	4
ALDOC	4
AMPH	4
ANGPTL2	4
ANPEP	4
ANXA4	4
APOBEC3B	4
ARHGAP32	4
ARHGEF26	4
ARL4C	4
ATP8A1	4
BST2	4
C16orf45	4
C1RL	4
CALCRL	4
CALD1	4
CASP1	4
CAV1	4
CBX7	4
CCNE2	4
CCNL2	4
CENPM	4
CHN2	4
CHST1	4
CKB	4
CKS1B	4
CLDN10	4
CLEC4A	4
CNTNAP2	4
COL15A1	4
COL8A2	4
COPG2IT1	4
COPZ2	4
CPE	4
CRYBG3	4
CSGALNACT1	4
CSRNP3	4
CTNNA2	4
CTSK	4
CYP46A1	4
CYTIP	4
DCHS1	4
DCLK1	4
DGKI	4
ECM2	4
EFEMP1	4
EFHD1	4
EMP3	4
ENPP4	4
ERAP2	4
ESPL1	4
ETV1	4
F2RL1	4
FAS	4
FBN1	4
FGF12	4
FGF13	4
FGF14	4
FGF9	4
FGFR2	4
FMOD	4
FSD1	4
FXYD5	4
GABBR1	4
GABRA2	4
GLS	4
GNG3	4
GOLGA8A	4
GPR56	4
GPR88	4
GPRC5B	4
GPX3	4
GUCY1B3	4
GYPC	4
HEG1	4
HILPDA	4
HIP1	4
HIPK2	4
HMOX1	4
HNMT	4
HNRNPD	4
HOXC10	4
HPCAL4	4
HPGDS	4
HPRT1	4
HSPA2	4
IBSP	4
ID4	4
IFIT3	4
IL15	4
IQGAP1	4
ITGA5	4
ITGB4	4
JAG1	4
KCNMA1	4
KCNMB1	4
KIAA0226L	4
KIAA1107	4
KYNU	4
LDLRAD4	4
LGALS8	4
LOXL2	4
LRP1B	4
LRRC17	4
LRRTM2	4
LRRTM4	4
LSM5	4
LYZ	4
MAP3K8	4
MAPK10	4
MCF2L	4
MGMT	4
MICAL2	4
MRC2	4
MSTN	4
NAV3	4
NCALD	4
NDRG2	4
NEBL	4
NPM1	4
NRN1	4
NUDT11	4
OXTR	4
PACRG	4
PALLD	4
PCSK2	4
PDE4DIP	4
PDE8B	4
PHACTR1	4
PID1	4
PKIA	4
PLAT	4
PLP2	4
PNMAL1	4
POLE2	4
PPFIA2	4
PPIC	4
PRELP	4
PRKAR2B	4
PRSS23	4
PTPRO	4
PTPRZ1	4
RALYL	4
RASL10A	4
RASSF2	4
RBP1	4
RFPL1S	4
RFX4	4
RGS16	4
RTP4	4
SALL1	4
SATB1	4
SCAMP5	4
SCG5	4
SEC24A	4
SEPT11	4
SHC3	4
SLC16A4	4
SLC24A3	4
SLC26A2	4
SLC39A8	4
SLC43A3	4
SLCO1C1	4
SLIT2	4
SMARCA2	4
SNAI2	4
SNCA	4
SNCAIP	4
SNTA1	4
SRPX2	4
STXBP1	4
SYNC	4
SYNJ2	4
SYNPO	4
TFPI	4
THBS1	4
TIMP1	4
TLN2	4
TMEM140	4
TMEM176A	4
TMEM185B	4
TMEM257	4
TNC	4
TNFAIP6	4
TNFSF10	4
TPD52	4
TRBC1	4
TRIM2	4
TRIM22	4
TUSC3	4
UCHL1	4
USP2	4
VAV3	4
VCAN	4
VWF	4
WASF3	4
WIPI1	4
ZBTB18	4
ZNF365	4
HIST4H4	3
LOC401021	3
NTM	3
THRA	3
TMBIM1	3
UBD	3
ZDHHC11B	3
ZEB1	3
ABHD6	3
ACSS3	3
ACTN2	3
ADAMDEC1	3
ADD2	3
ADORA3	3
AF007147	3
AHR	3
AK2	3
ANG	3
ANK2	3
ANXA2	3
ARHGEF9	3
ARNT2	3
ASPN	3
ASS1	3
ASXL3	3
ATM	3
ATXN7	3
ATXN7L3B	3
AVPI1	3
B4GALT6	3
BACE2	3
BAX	3
BRINP1	3
BZW1	3
C2	3
C3	3
CAMK2B	3
CAPG	3
CASP8	3
CCDC109B	3
CCND1	3
CCZ1B	3
CD38	3
CD44	3
CD93	3
CD97	3
CDC25C	3
CDC6	3
CDCP1	3
CDKN1C	3
CEMIP	3
CENPQ	3
CHD7	3
CHGA	3
CLEC2B	3
CNTN1	3
CNTNAP1	3
COL4A2	3
COL4A6	3
CP	3
CPVL	3
CSPG4	3
CTGF	3
CTSC	3
CXCL9	3
CYP2J2	3
DENND2A	3
DENND2D	3
DEPDC1	3
DHCR24	3
DIRAS2	3
DMTN	3
DPY19L2P2	3
DPYD	3
EGR3	3
EHD4	3
EIF4E	3
ELF4	3
ELMO1	3
ELMO2	3
ELOVL2	3
EML4	3
EN1	3
ENC1	3
EPHB6	3
ESM1	3
ESRRG	3
FAM134B	3
FAM65B	3
FHL2	3
FLNC	3
FOXD1	3
G0S2	3
GBP1	3
GDPD5	3
GGH	3
GNAI1	3
GNAZ	3
GPC4	3
GRAMD1B	3
GRIA1	3
GTSE1	3
GUCY1A3	3
HCP5	3
HELLS	3
HEPH	3
HIP1R	3
HIST1H1C	3
HOXA10	3
HOXC4	3
HSPA12A	3
HSPA13	3
ICAM1	3
IFI35	3
IFI44L	3
IFIH1	3
IGF2BP3	3
IGFBP5	3
IL1RAP	3
INA	3
IQGAP2	3
ISG20	3
ITGA7	3
JAM2	3
KBTBD11	3
KCNB1	3
KCND3	3
KCNK1	3
KCTD12	3
KIF1B	3
KIF3A	3
KLK6	3
LAMB1	3
LEPREL1	3
LIF	3
LMNB1	3
LMO2	3
LOC202181	3
LOXL1	3
LPAR1	3
LRRC16A	3
LRRN2	3
LY6H	3
LYVE1	3
MAP3K7CL	3
MAP7	3
MAPRE2	3
MAPT	3
MASP1	3
MAST4	3
MBP	3
MET	3
METRN	3
MLLT11	3
MPZL2	3
MR1	3
MTMR2	3
MVP	3
MYOT	3
NAB1	3
NAT1	3
NBEA	3
NCF2	3
NDN	3
NID1	3
NOTCH2	3
NPDC1	3
NPTX1	3
NRXN2	3
NRXN3	3
OAS2	3
OSBPL3	3
PADI2	3
PARM1	3
PCDH8	3
PCSK1	3
PEA15	3
PIP5K1B	3
PLAC8	3
PLAU	3
PLCB1	3
PLCB4	3
PLIN2	3
PLIN3	3
PPARGC1A	3
PPFIBP1	3
PPP1R16B	3
PPP1R1A	3
PPP1R9A	3
PSRC1	3
PTPRN2	3
QKI	3
RAB27A	3
RAI2	3
RAP1GAP	3
RAPGEF2	3
RBPMS	3
RND3	3
RREB1	3
S100A1	3
S100A4	3
SCUBE2	3
SEC14L5	3
SEC61G	3
SELENBP1	3
SELL	3
SERPINF1	3
SEZ6L2	3
SHOX2	3
SLC1A1	3
SLC25A15	3
SLC27A3	3
SLC2A10	3
SLCO3A1	3
SLITRK3	3
SMARCD3	3
SNAP23	3
SNAP91	3
SNRNP40	3
SNX10	3
SOX9	3
SPOCK2	3
SPTAN1	3
SRSF10	3
STC2	3
STMN4	3
SYPL1	3
SYT1	3
TAGLN	3
TAGLN2	3
TES	3
TFEC	3
TGFBR2	3
TLR5	3
TMEM231	3
TMEM38B	3
TMEM45A	3
TNFAIP3	3
TNIK	3
TOM1L1	3
TPD52L1	3
TRAM2	3
TSPAN12	3
VCAM1	3
VOPP1	3
YBX3	3
YEATS4	3
ZFP36L2	3
ZKSCAN7	3
ZNF536	3
ZSCAN18	3
CFHR1	2
HBG2	2
LOC101928615	2
LOC101930241	2
LOC401317	2
MATN2	2
MIR548F5	2
MYCBP	2
NEAT1	2
PCDHAC2	2
PDCD6IPP2	2
PDIA5	2
SEMA3B	2
SEPT6	2
SNORD58C	2
SPON2	2
SYS1-DBNDD2	2
TTC3P1	2
USP15	2
AASS	2
ACKR3	2
ACN9	2
ACOX2	2
ACTR3B	2
ADM	2
AGAP1	2
ALDH3A2	2
ANGPT2	2
ANK3	2
ANKRD28	2
ARHGAP33	2
ARHGDIB	2
ATP1B1	2
ATP6V0E1	2
ATP9A	2
B9D1	2
BAI2	2
BASP1	2
BBS4	2
BCAT1	2
BCHE	2
BCL11A	2
BDNF	2
BEND5	2
BEX1	2
BHLHB9	2
BIN1	2
BLM	2
BLNK	2
BMP7	2
BRINP2	2
C3orf14	2
C9orf9	2
CANX	2
CASP7	2
CCDC181	2
CD58	2
CDH11	2
CDH13	2
CDH2	2
CDH5	2
CDH6	2
CDK2	2
CDK4	2
CEBPD	2
CENPB	2
CEP68	2
CEP76	2
CFLAR	2
CHEK1	2
CHRM3	2
CHRNA9	2
CHST15	2
CHST3	2
CHST7	2
CLASP2	2
CLN8	2
COBL	2
COL18A1	2
COL5A2	2
CPEB1	2
CPM	2
CPS1	2
CSF2RB	2
CTNNAL1	2
CXCR4	2
CYB5R2	2
CYR61	2
CYTH4	2
DDIT4	2
DDR2	2
DDX60	2
DEPTOR	2
DFNA5	2
DHFR	2
DHRS9	2
DKK3	2
DNAJB1	2
DNAJC6	2
DNM3	2
DOCK3	2
DOCK6	2
DRAM1	2
DSE	2
DTX4	2
DTYMK	2
EDEM2	2
EFEMP2	2
EFNB2	2
EHD3	2
ELOVL4	2
ENAH	2
ENDOD1	2
EOGT	2
ETNK1	2
F12	2
FBXL7	2
FHL1	2
FHOD3	2
FOS	2
FSTL1	2
FUBP1	2
FZD5	2
GABPB1	2
GALR1	2
GAS1	2
GDI1	2
GEMIN2	2
GFOD1	2
GNAL	2
GNAQ	2
GPR183	2
GSAP	2
GULP1	2
HERC5	2
HGF	2
HIST1H2AC	2
HIVEP2	2
HLA-DPB1	2
HLF	2
HPCA	2
HSPG2	2
ID1	2
ID3	2
IFI44	2
IGF1	2
IGF2BP2	2
IL18	2
IL33	2
ILVBL	2
ITGB8	2
ITPR1	2
KCNE4	2
KCNF1	2
KCNJ8	2
KCNS3	2
KDELC1	2
KIAA1467	2
KIF18A	2
KIF22	2
KIF3C	2
KLHDC8A	2
KMT2A	2
LAMA4	2
LAMC1	2
LDB2	2
LGALS3	2
LGALS3BP	2
LGR4	2
LIMCH1	2
LMCD1	2
LPPR4	2
LRBA	2
LRP1	2
LSM2	2
LTBP1	2
LUZP1	2
LY96	2
MAGEH1	2
MAGI1	2
MAL	2
MALT1	2
MAP2	2
MAP4K4	2
42797	2
MAST3	2
MBNL2	2
MEIS1	2
METTL21B	2
MIA3	2
MLLT3	2
MMP2	2
MPP2	2
MPRIP	2
MREG	2
MRPL42	2
MTHFD2	2
MYBL2	2
MYCBP2	2
MYO1B	2
MYO1C	2
NACA	2
NAP1L3	2
NCAPD3	2
NCAPG2	2
NFE2L3	2
NIPSNAP1	2
NISCH	2
NME4	2
NMI	2
NOX4	2
NPC2	2
NPL	2
NPTXR	2
NR4A2	2
NRAS	2
NRIP3	2
NT5DC2	2
NUDT21	2
NUP107	2
NUP37	2
OAS1	2
OBSL1	2
P4HB	2
PAFAH1B1	2
PALM	2
PCDH7	2
PCOLCE	2
PCOLCE2	2
PDGFC	2
PDLIM1	2
PDLIM5	2
PDPN	2
PENK	2
PHACTR2	2
PHKA1	2
PHLPP2	2
PIAS1	2
PINLYP	2
PIP4K2B	2
PLA2G4C	2
PLCL2	2
PLEKHA5	2
PLK1	2
PLK2	2
PLTP	2
POLE3	2
POT1	2
PRDM2	2
PRIM1	2
PRKAG2	2
PRKAR1B	2
PRKCD	2
PRKCZ	2
PRKD1	2
PRNP	2
PRRX1	2
PTER	2
PTGER4	2
PTGS1	2
PXDN	2
PYGL	2
RAB2A	2
RAB3A	2
RALGPS1	2
RBBP4	2
RCAN1	2
RCC1	2
RECQL	2
REEP1	2
REEP2	2
RFC4	2
RFC5	2
RFWD3	2
RGS6	2
RHOBTB1	2
RNASE1	2
RNASEH2B	2
RNFT2	2
RP11-395B7.7	2
RPA3	2
RUNDC3B	2
SCN2A	2
SDF2L1	2
SECISBP2L	2
SEMA4D	2
SERPING1	2
SERPINH1	2
SH3TC1	2
SHCBP1	2
SHROOM2	2
SIGLEC7	2
SIPA1L1	2
SKP2	2
SLC16A7	2
SLC1A4	2
SLC25A24	2
SLC2A5	2
SLC35F2	2
SLC3A1	2
SLC4A3	2
SLC7A8	2
SLFN12	2
SLIT1	2
SLITRK5	2
SMAD3	2
SMC2	2
SMCO4	2
SMIM8	2
SOX4	2
SPARC	2
SRGN	2
SS18	2
ST6GALNAC5	2
STK17A	2
SUPT3H	2
SUSD4	2
SV2A	2
SYK	2
SYNGR3	2
SYT17	2
TAL1	2
TBC1D9	2
TBX2	2
TCIRG1	2
TERF2IP	2
TFB2M	2
TGFB1I1	2
TGFBI	2
TGIF1	2
THRA	2
THY1	2
TIMP3	2
TM4SF1	2
TM6SF1	2
TMEM39A	2
TNFRSF11B	2
TNFRSF12A	2
TNFRSF1A	2
TNFRSF21	2
TNPO1	2
TP53	2
TP53BP1	2
TPM2	2
TRAF4	2
TRAK1	2
TRAM1	2
TRIM36	2
TRIM44	2
TRIP6	2
TRMT2B	2
TSPAN4	2
URI1	2
UST	2
VAMP4	2
VEGFA	2
VIM	2
VPS13D	2
WASF1	2
WDR1	2
XYLT1	2
YKT6	2
ZDHHC14	2
ZNF204P	2
ZNF217	2
ZNF264	2
ZNF415	2
ZNF529	2
ZNF532	2
ACY1	1
EXOSC7	1
HIST2H2AA4	1
HNRNPA3P1	1
HSPA1B	1
LEFTY2	1
LIMS3L	1
LOC654342	1
MAPK1IP1L	1
MAPK8IP1	1
MIR1178	1
NSMF	1
PDPK1	1
PIK3R2	1
PRODH	1
RP11-617F23.1	1
RPEL1	1
SAPCD1	1
SGK3	1
SLC35E2B	1
SNORA67	1
SNORD10	1
SNRPN	1
SNURF	1
SRSF9	1
TCP1	1
TMX2-CTNND1	1
TSNAX-DISC1	1
TXNDC5	1
UBA7	1
UCK2	1
ZMYM6NB	1
ABCC5	1
ABLIM3	1
ACO2	1
ACOT7	1
ACOT9	1
ACP6	1
ACSL6	1
ACTA2	1
ADAM28	1
ADAM9	1
ADAMTS5	1
ADAP1	1
ADARB1	1
AGFG2	1
AKAP11	1
AKAP6	1
ALDH2	1
ALDH5A1	1
ALDH6A1	1
ALG13	1
ALMS1	1
ANAPC10	1
ANKRD12	1
ANKRD46	1
ANP32A	1
ANXA11	1
AP1S1	1
AP3B2	1
APBA2	1
APC	1
APOBEC3C	1
APRT	1
AR	1
ARFIP1	1
ARHGDIA	1
ARHGEF17	1
ARHGEF6	1
ARRB1	1
ASB1	1
ASF1B	1
ATF3	1
ATP2A2	1
ATP2B1	1
ATP2B4	1
ATP5L	1
ATP6V0A2	1
ATP6V1A	1
ATRAID	1
ATRX	1
B3GNT1	1
B4GALT4	1
BAZ1A	1
BAZ2B	1
BBS7	1
BDH1	1
BEX4	1
BGN	1
BMP2	1
BMPR2	1
BTN3A3	1
C11orf73	1
C14orf169	1
C14orf2	1
C1orf115	1
C1orf21	1
C1QTNF1	1
C6orf106	1
C9orf16	1
CA11	1
CACNB2	1
CACNB3	1
CACNB4	1
CADM3	1
CADPS2	1
CALM1	1
CALR	1
CAMK1	1
CAMK2G	1
CAMSAP2	1
CAPZA2	1
CARHSP1	1
CARKD	1
CASK	1
CASP2	1
CASP6	1
CAST	1
CBX6	1
CCDC102B	1
CD151	1
CD200	1
CD36	1
CD83	1
CD99	1
CDC42BPB	1
CDC42EP3	1
CDKN1A	1
CELF2	1
CENPN	1
CHN1	1
CHSY1	1
CKAP2	1
CLIC4	1
CLMN	1
CLSTN1	1
CNIH1	1
CNIH4	1
CNN3	1
CNOT6	1
CNP	1
COL6A2	1
COTL1	1
COX4I1	1
COX7A1	1
CPD	1
CREB3L2	1
CROT	1
CRTAP	1
CSNK1A1	1
CSNK1D	1
CSRP2	1
CTDSP2	1
CTIF	1
CTNNBIP1	1
CTNS	1
CTSL	1
CTSO	1
CTSS	1
CUL4B	1
CYB561	1
CYB5A	1
CYBRD1	1
CYFIP2	1
CYLD	1
DAPK1	1
DDB2	1
DEAF1	1
DHX40	1
DIP2C	1
DLG2	1
DNAL4	1
DNASE2	1
DNMBP	1
DOCK9	1
DPF1	1
DR1	1
DSCC1	1
DTWD1	1
DUSP26	1
DUSP6	1
DZIP3	1
E2F5	1
E2F8	1
EFCAB14	1
EFHC1	1
EFHD2	1
EGLN1	1
EIF2S3	1
EIF4E2	1
EIF4EBP1	1
EIF5B	1
ELF1	1
EMC1	1
EMCN	1
EMP1	1
EMR2	1
EN2	1
ENG	1
ENPEP	1
ENTPD1	1
EPB41L1	1
EPHB2	1
EPS15L1	1
ERBB2IP	1
ERCC8	1
ETS2	1
EVA1B	1
EZH1	1
F11R	1
F2R	1
FAM129A	1
FAM134A	1
FAM155A	1
FAM171A1	1
FAM179B	1
FAM184A	1
FAM46A	1
FAM60A	1
FAR2	1
FAT1	1
FCGRT	1
FEM1C	1
FHIT	1
FKBP11	1
FKBP1B	1
FKBP8	1
FLAD1	1
FLNA	1
FLRT1	1
FLT3LG	1
FNBP1L	1
FRY	1
FYB	1
FYCO1	1
FZD1	1
FZD2	1
GAB1	1
GADD45A	1
GANAB	1
GAS2L1	1
GATAD2A	1
GATM	1
GBAS	1
GBE1	1
GEM	1
GHITM	1
GINS3	1
GLRB	1
GNAI3	1
GNAS	1
GNB5	1
GNL3L	1
GNS	1
GOT1	1
GPC1	1
GPSM2	1
GPX1	1
GREB1	1
GRIK5	1
GRSF1	1
HES1	1
HMGB2	1
HMGCR	1
HMGCS1	1
HNRNPA1	1
HNRNPC	1
HNRNPUL1	1
HOXA1	1
HPSE	1
HSPBAP1	1
HUS1	1
IFT81	1
IGFBP3	1
IGFBP4	1
IGFBP7	1
IGSF6	1
ILF3	1
INPP5D	1
IQCG	1
ITGA4	1
ITGA6	1
JUN	1
KAT6B	1
KAZN	1
KCNAB1	1
KCNMB4	1
KCTD13	1
KHNYN	1
KIAA0101	1
KIAA0513	1
KIAA0922	1
KIAA1033	1
KIAA1109	1
KIT	1
KLHL7	1
LAMA2	1
LAMA5	1
LARP6	1
LAS1L	1
LBH	1
LCAT	1
LDOC1	1
LEF1	1
LGALSL	1
LHFPL2	1
LHPP	1
LIMK2	1
LIN7B	1
LIPG	1
LMAN2L	1
LMO4	1
LPHN1	1
LPIN1	1
LPP	1
LRCH3	1
LRMP	1
LRP8	1
LRRC20	1
LSM7	1
LST1	1
LTBP3	1
LYRM9	1
LZTS3	1
MAGT1	1
MAMLD1	1
MAN2A2	1
MANEA	1
MAOA	1
MAP2K4	1
MAPK8IP3	1
MAPKAPK2	1
42800	1
42801	1
MAT2A	1
MBOAT7	1
MCL1	1
MCM4	1
MCM6	1
MCTP1	1
MDK	1
MDM1	1
MECP2	1
MED23	1
MED28	1
MEIS3P1	1
MEST	1
METTL4	1
MEX3D	1
MFN1	1
MFNG	1
MFSD6	1
MGAT4A	1
MGLL	1
MGST2	1
MICB	1
MLF1	1
MMP24-AS1	1
MN1	1
MPHOSPH8	1
MRS2	1
MSANTD2	1
MSRB2	1
MT1X	1
MTFR1	1
MYO5A	1
MYO9B	1
MYOF	1
MYRIP	1
NAA16	1
NADSYN1	1
NAGA	1
NAIP	1
NAMPT	1
NASP	1
NCBP1	1
NCF4	1
NCKAP1L	1
NCKIPSD	1
NCOA1	1
NCS1	1
NDUFB8	1
NECAB3	1
NEDD4L	1
NFAT5	1
NFIC	1
NFKB1	1
NID2	1
NLK	1
NME5	1
NMT2	1
NOP16	1
NOTCH2NL	1
NPAS2	1
NR1D2	1
NR4A3	1
NRP2	1
NTRK3	1
NUAK1	1
NUDT1	1
NUP155	1
NUP160	1
NUP62	1
NUPR1	1
NXT2	1
OAT	1
OGFOD3	1
OPTN	1
OSMR	1
OXSM	1
P4HA1	1
PAIP1	1
PAIP2B	1
PAMR1	1
PAN2	1
PAPSS2	1
PBX3	1
PCSK5	1
PDE2A	1
PDE4A	1
PDIA4	1
PDP1	1
PDXK	1
PECAM1	1
PER2	1
PET112	1
PFN1	1
PFN2	1
PGBD5	1
PGD	1
PGF	1
PI4KA	1
PILRA	1
PINK1	1
PJA1	1
PLA2G4A	1
PLCE1	1
PLCH1	1
PLCL1	1
PLEKHA1	1
PLOD2	1
PLSCR1	1
PLXNA1	1
PNPLA4	1
POFUT1	1
POLD2	1
POLI	1
POLR2F	1
POM121L9P	1
POMZP3	1
PPIP5K2	1
PPP1R12B	1
PPP1R14B	1
PRKACB	1
PRKDC	1
PRRC2B	1
PRRG1	1
PSMA7	1
PSME4	1
PSPH	1
PTK7	1
PTP4A1	1
PTPN13	1
PTPN2	1
PTPN4	1
PTPRD	1
PTPRK	1
PXDC1	1
R3HDM1	1
RAB31	1
RAB40B	1
RAB7A	1
RABGAP1L	1
RANBP9	1
RASGRP1	1
RASL12	1
RBBP8	1
RCAN2	1
RCBTB2	1
RCOR1	1
RELA	1
RERE	1
REV3L	1
RGL1	1
RGS5	1
RHOBTB3	1
RIT1	1
RITA1	1
RMI1	1
RNASET2	1
ROGDI	1
RPL36	1
RPS27L	1
RPS6KA1	1
RPS6KA5	1
RRAS2	1
RRBP1	1
RRP8	1
RTN3	1
RWDD2A	1
S100A10	1
S100A11	1
SAP18	1
SAP30	1
SCAI	1
SCAMP1	1
SCARB2	1
SCPEP1	1
SEC61A1	1
SEPP1	1
SERBP1	1
SERINC5	1
SERPINB6	1
SERPINI1	1
SERTAD3	1
SGCD	1
SGSM2	1
SH3GLB1	1
SHANK2	1
SHC1	1
SIDT1	1
SIGIRR	1
SIRPA	1
SIVA1	1
SLC25A4	1
SLC33A1	1
SLC38A1	1
SLC38A6	1
SLC39A14	1
SLC52A2	1
SMAD1	1
SMC4	1
SMYD2	1
SNHG17	1
SNX7	1
SOBP	1
SOCS1	1
SOCS6	1
SORBS2	1
SOWAHC	1
SP100	1
SP110	1
SPAG1	1
SPAG16	1
SPATA6	1
SPATS2L	1
SPCS3	1
SPDL1	1
SPIN1	1
SPP1	1
SPTBN1	1
SRSF6	1
SSR2	1
STAT1	1
STAT3	1
STK17B	1
SYBU	1
SYDE1	1
SYNGR1	1
SYNJ1	1
SZRD1	1
TACC1	1
TACC2	1
TACC3	1
TANC2	1
TARBP2	1
TCF3	1
TDG	1
TECPR2	1
TEK	1
TERF2	1
TESC	1
TGFB2	1
TGIF2	1
THBS2	1
TIAM1	1
TLR3	1
TM2D1	1
TMEM106C	1
TMEM168	1
TMEM194A	1
TMEM204	1
TMEM243	1
TMEM248	1
TMEM47	1
TMEM51	1
TMEM87A	1
TNFAIP8	1
TNFRSF10B	1
TNK2	1
TOR3A	1
TP53I3	1
TP53TG1	1
TPR	1
TRIM23	1
TRIM24	1
TRIM5	1
TRIO	1
TRO	1
TRPM3	1
TRRAP	1
TSC1	1
TSPAN5	1
TSPAN6	1
TSPYL4	1
TTC23	1
TTC26	1
TTLL4	1
TTLL7	1
TXNIP	1
UBA6	1
UBE2I	1
UCP2	1
ULK2	1
UPP1	1
WBP2	1
WEE1	1
WHSC1	1
WNT5A	1
WWC1	1
WWTR1	1
YIPF6	1
YWHAH	1
YWHAZ	1
ZBED8	1
ZBTB10	1
ZBTB20	1
ZFYVE21	1
ZMYM1	1
ZNF248	1
ZNF287	1
ZNF385D	1
ZNF426	1
ZNF430	1
ZNF468	1
ZNF516	1
ZNF551	1
ZNF667	1
ZNF93	1
ZNHIT1	1
ZYX	1
